# Supplementary material for: 5-Cyclo­hexyl-3-(2-fluoro­phenyl­sulfin­yl)-2-methyl-1-benzo­furan
Source: Acta Crystallogr Sect E Struct Rep Online. 2013 May 15;69(Pt 6):o894. doi: 10.1107/S1600536813011902 (PMC3685051; doi:10.1107/S1600536813011902)
Supplement: Supplementary file 1 [file e-69-0o894-sup1.cif]

##############################################################################
#                                                                            #
# This CIF contains the data in a paper accepted for publication in          #
# Acta Crystallographica Section E. It conforms to the requirements of       #
# Notes for Authors for Acta Crystallographica Section E, and has been       #
# peer reviewed under the auspices of the IUCr Commission on Journals.       #
#                                                                            #
# Full details of the Crystallographic Information File format               #
# are given in the paper "The Crystallographic Information File (CIF):       #
# a New Standard Archive File for Crystallography" by S. R. Hall, F. H.      #
# Allen and I. D. Brown [Acta Cryst. (1991), A47, 655-685].                  #
#                                                                            #
# The current version of the core CIF dictionary is obtainable from          #
# ftp://ftp.iucr.org/pub/cif_core.dic.                                       #
#                                                                            #
# Software is freely available for graphical display of the structure(s)     #
# in this CIF. For information consult the CIF software page                 #
# http://www.iucr.org/resources/cif/software.                                #
#                                                                            #
# This file may be used for bona fide research purposes within the           #
# scientific community so long as proper attribution is given to the journal # 
# article from which it was obtained.                                        #
#                                                                            #
##############################################################################
data_global
_audit_creation_method     'form.cif (version 2.0)'
_journal_data_validation_number     ?
_journal_date_recd_electronic     2013-04-30
_journal_date_accepted     2013-05-01
_journal_name_full     'Acta Crystallographica, Section E'
_journal_year     2013
_journal_volume     69
_journal_issue      6
_journal_page_first     o894
_journal_page_last     o894
_journal_paper_category     QO
_journal_paper_doi     10.1107/S1600536813011902
_journal_coeditor_code     ZL2547
_publ_contact_author_name     'Professor Uk Lee'
_publ_contact_author_address
;
Department of Chemistry
Pukyong National University
599-1 Daeyeon 3-dong
Nam-gu
Busan 608-737
Republic of Korea
;
_publ_contact_author_email     uklee@pknu.ac.kr
_publ_contact_author_fax     '+82-51-629-5583'
_publ_contact_author_phone     '+82-51-629-5596'
_publ_section_title
;
5-Cyclohexyl-3-(2-fluorophenylsulfinyl)-2-methyl-1-benzofuran
;
loop_
    _publ_author_name
    _publ_author_address
    'Choi, Hong Dae'
;
Department of Chemistry
Dongeui University
San 24 Kaya-dong
Busanjin-gu
Busan 614-714
Republic of Korea
;
    'Seo, Pil Ja'
;
Department of Chemistry
Dongeui University
San 24 Kaya-dong
Busanjin-gu
Busan 614-714
Republic of Korea
;
    'Lee, Uk'
;
Department of Chemistry
Pukyong National University
599-1 Daeyeon 3-dong
Nam-gu
Busan 608-737
Republic of Korea
;
data_I
_chemical_name_systematic
;
5-Cyclohexyl-3-(2-fluorophenylsulfinyl)-2-methyl-1-benzofuran
;
_chemical_name_common     ?
_chemical_formula_moiety     'C21 H21 F O2 S'
_chemical_formula_sum     'C21 H21 F O2 S'
_chemical_formula_iupac     'C21 H21 F O2 S'
_chemical_formula_weight     356.44
_chemical_melting_point_gt     424
_chemical_melting_point_lt     425
_symmetry_cell_setting     triclinic
_symmetry_space_group_name_H-M     'P -1'
_symmetry_space_group_name_Hall     '-P 1'
loop_
    _symmetry_equiv_pos_as_xyz
    'x, y, z'
    '-x, -y, -z'
_cell_length_a     9.0667(2)
_cell_length_b     10.3647(2)
_cell_length_c     10.6838(2)
_cell_angle_alpha     105.3950(10)
_cell_angle_beta     93.4180(10)
_cell_angle_gamma     110.8390(10)
_cell_volume     891.33(3)
_cell_formula_units_Z     2
_cell_measurement_reflns_used     5827
_cell_measurement_theta_min     2.49
_cell_measurement_theta_max     28.25
_cell_measurement_temperature     173(2)
_exptl_crystal_description     block
_exptl_crystal_colour     colourless
_exptl_crystal_size_max     0.30
_exptl_crystal_size_mid     0.217
_exptl_crystal_size_min     0.207
_exptl_crystal_density_diffrn     1.328
_exptl_crystal_density_meas     ?
_exptl_crystal_density_method     'not measured'
_exptl_crystal_F_000     376
_exptl_absorpt_coefficient_mu     0.203
_exptl_absorpt_correction_type     multi-scan
_exptl_absorpt_process_details     '(SADABS; Bruker, 2009)'
_exptl_absorpt_correction_T_min     0.6809
_exptl_absorpt_correction_T_max     0.7457
_exptl_special_details
;
;
_diffrn_ambient_temperature     173(2)
_diffrn_radiation_type     MoK\a
_diffrn_radiation_wavelength     0.71073
_diffrn_radiation_source     'rotating anode'
_diffrn_radiation_monochromator     'graphite multilayer'
_diffrn_measurement_device_type     'Bruker SMART APEXII CCD'
_diffrn_measurement_method     '\f and \w'
_diffrn_detector_area_resol_mean     10.0
_diffrn_reflns_number     16785
_diffrn_reflns_av_R_equivalents     0.0309
_diffrn_reflns_av_sigmaI/netI     0.0325
_diffrn_reflns_theta_min     2.01
_diffrn_reflns_theta_max     28.40
_diffrn_reflns_theta_full     28.40
_diffrn_measured_fraction_theta_max     0.997
_diffrn_measured_fraction_theta_full     0.997
_diffrn_reflns_limit_h_min     -12
_diffrn_reflns_limit_h_max     12
_diffrn_reflns_limit_k_min     -13
_diffrn_reflns_limit_k_max     13
_diffrn_reflns_limit_l_min     -14
_diffrn_reflns_limit_l_max     14
_diffrn_standards_number     0
_diffrn_standards_interval_count     ?
_diffrn_standards_interval_time     ?
_diffrn_standards_decay_%     ?
_refine_special_details
;
Refinement of F^2^ against ALL reflections. The weighted R-factor wR and
goodness of fit S are based on F^2^, conventional R-factors R are based on F,
with F set to zero for negative F^2^. The threshold expression of F^2^ >
2sigma(F^2^) is used only for calculating R-factors(gt) etc. and is not
relevant to the choice of reflections for refinement. R-factors based on F^2^
are statistically about twice as large as those based on F, and R-factors based
on ALL data will be even larger.
;
_reflns_number_total     4455
_reflns_number_gt     3495
_reflns_threshold_expression     I>2\s(I)
_refine_ls_structure_factor_coef     Fsqd
_refine_ls_matrix_type     full
_refine_ls_R_factor_all     0.0587
_refine_ls_R_factor_gt     0.0436
_refine_ls_wR_factor_gt     0.1083
_refine_ls_wR_factor_ref     0.1163
_refine_ls_goodness_of_fit_ref     1.042
_refine_ls_restrained_S_all     1.042
_refine_ls_number_reflns     4455
_refine_ls_number_parameters     227
_refine_ls_number_restraints     0
_refine_ls_hydrogen_treatment     constr
_refine_ls_weighting_scheme     calc
_refine_ls_weighting_details
       'calc w = 1/[\s^2^(Fo^2^)+(0.0549P)^2^+0.2597P] where P=(Fo^2^+2Fc^2^)/3'
_atom_sites_solution_hydrogens     difmap
_atom_sites_solution_primary     direct
_atom_sites_solution_secondary     difmap
_refine_ls_shift/su_max     0.001
_refine_ls_shift/su_mean     0.000
_refine_diff_density_max     0.345
_refine_diff_density_min     -0.298
_refine_ls_extinction_method     none
_refine_ls_extinction_coef     ?
loop_
    _atom_type_symbol
    _atom_type_description
    _atom_type_scat_dispersion_real
    _atom_type_scat_dispersion_imag
    _atom_type_scat_source
    'C' 'C' 0.0033 0.0016
                         'International Tables Vol C Tables 4.2.6.8 and 6.1.1.4'
    'H' 'H' 0.0000 0.0000
                         'International Tables Vol C Tables 4.2.6.8 and 6.1.1.4'
    'O' 'O' 0.0106 0.0060
                         'International Tables Vol C Tables 4.2.6.8 and 6.1.1.4'
    'F' 'F' 0.0171 0.0103
                         'International Tables Vol C Tables 4.2.6.8 and 6.1.1.4'
    'S' 'S' 0.1246 0.1234
                         'International Tables Vol C Tables 4.2.6.8 and 6.1.1.4'
_computing_data_collection     'APEX2 (Bruker, 2009)'
_computing_cell_refinement     'SAINT (Bruker, 2009)'
_computing_data_reduction     'SAINT (Bruker, 2009)'
_computing_structure_solution     'SHELXS97 (Sheldrick, 2008)'
_computing_structure_refinement     'SHELXL97 (Sheldrick, 2008)'
_computing_molecular_graphics
;
ORTEP-3 (Farrugia, 2012) and DIAMOND (Brandenburg, 1998)
;
_computing_publication_material     'SHELXL97 (Sheldrick, 2008)'
loop_
    _atom_site_type_symbol
    _atom_site_label
    _atom_site_fract_x
    _atom_site_fract_y
    _atom_site_fract_z
    _atom_site_U_iso_or_equiv
    _atom_site_adp_type
    _atom_site_calc_flag
    _atom_site_refinement_flags
    _atom_site_occupancy
    _atom_site_symmetry_multiplicity
    _atom_site_disorder_assembly
    _atom_site_disorder_group
    S S1 0.76058(5) 1.09181(4) 0.70859(4) 0.03217(12) Uani d . 1 2 . .
    O O1 1.03485(12) 0.87847(12) 0.60101(10) 0.0301(2) Uani d . 1 2 . .
    O O2 0.67934(15) 1.12362(13) 0.60291(12) 0.0422(3) Uani d . 1 2 . .
    F F1 0.79828(12) 0.97950(14) 0.92911(10) 0.0507(3) Uani d . 1 2 . .
    C C1 0.84436(18) 0.96774(16) 0.63603(14) 0.0264(3) Uani d . 1 2 . .
    C C2 0.77490(17) 0.83447(15) 0.52735(14) 0.0251(3) Uani d . 1 2 . .
    C C3 0.62620(18) 0.75355(16) 0.44660(15) 0.0278(3) Uani d . 1 2 . .
    H H3 0.5406 0.7860 0.4560 0.033 Uiso calc R 1 2 . .
    C C4 0.60561(19) 0.62411(16) 0.35184(16) 0.0306(3) Uani d . 1 2 . .
    C C5 0.7353(2) 0.58063(18) 0.33814(17) 0.0364(4) Uani d . 1 2 . .
    H H5 0.7198 0.4925 0.2726 0.044 Uiso calc R 1 2 . .
    C C6 0.8845(2) 0.66036(18) 0.41581(17) 0.0351(4) Uani d . 1 2 . .
    H H6 0.9717 0.6304 0.4045 0.042 Uiso calc R 1 2 . .
    C C7 0.89918(18) 0.78535(16) 0.51019(15) 0.0273(3) Uani d . 1 2 . .
    C C8 0.99753(18) 0.98799(16) 0.67553(15) 0.0282(3) Uani d . 1 2 . .
    C C9 0.4458(2) 0.52941(17) 0.26325(17) 0.0362(4) Uani d . 1 2 . .
    H H9 0.4510 0.4334 0.2193 0.043 Uiso calc R 1 2 . .
    C C10 0.4120(2) 0.5904(2) 0.15474(17) 0.0394(4) Uani d . 1 2 . .
    H H10A 0.4059 0.6858 0.1949 0.047 Uiso calc R 1 2 . .
    H H10B 0.5012 0.6055 0.1039 0.047 Uiso calc R 1 2 . .
    C C11 0.2557(2) 0.4885(2) 0.06208(19) 0.0517(5) Uani d . 1 2 . .
    H H11A 0.2343 0.5336 -0.0041 0.062 Uiso calc R 1 2 . .
    H H11B 0.2662 0.3970 0.0147 0.062 Uiso calc R 1 2 . .
    C C12 0.1165(2) 0.4548(2) 0.1352(2) 0.0489(5) Uani d . 1 2 . .
    H H12A 0.0959 0.5439 0.1717 0.059 Uiso calc R 1 2 . .
    H H12B 0.0194 0.3816 0.0730 0.059 Uiso calc R 1 2 . .
    C C13 0.1483(2) 0.3982(2) 0.2457(2) 0.0567(6) Uani d . 1 2 . .
    H H13A 0.1532 0.3019 0.2083 0.068 Uiso calc R 1 2 . .
    H H13B 0.0590 0.3860 0.2963 0.068 Uiso calc R 1 2 . .
    C C14 0.3054(2) 0.5009(2) 0.3382(2) 0.0516(5) Uani d . 1 2 . .
    H H14A 0.2964 0.5940 0.3829 0.062 Uiso calc R 1 2 . .
    H H14B 0.3254 0.4580 0.4067 0.062 Uiso calc R 1 2 . .
    C C15 1.1253(2) 1.09951(19) 0.78339(17) 0.0372(4) Uani d . 1 2 . .
    H H15A 1.0949 1.1821 0.8190 0.056 Uiso calc R 1 2 . .
    H H15B 1.2256 1.1323 0.7493 0.056 Uiso calc R 1 2 . .
    H H15C 1.1401 1.0581 0.8533 0.056 Uiso calc R 1 2 . .
    C C16 0.60472(19) 0.97077(17) 0.76771(15) 0.0303(3) Uani d . 1 2 . .
    C C17 0.6418(2) 0.93040(19) 0.87463(16) 0.0347(4) Uani d . 1 2 . .
    C C18 0.5274(2) 0.8447(2) 0.92798(18) 0.0406(4) Uani d . 1 2 . .
    H H18 0.5560 0.8180 1.0014 0.049 Uiso calc R 1 2 . .
    C C19 0.3692(2) 0.79842(19) 0.87168(19) 0.0416(4) Uani d . 1 2 . .
    H H19 0.2872 0.7398 0.9074 0.050 Uiso calc R 1 2 . .
    C C20 0.3288(2) 0.83647(19) 0.76392(19) 0.0427(4) Uani d . 1 2 . .
    H H20 0.2194 0.8025 0.7254 0.051 Uiso calc R 1 2 . .
    C C21 0.4458(2) 0.92345(18) 0.71169(17) 0.0364(4) Uani d . 1 2 . .
    H H21 0.4175 0.9504 0.6383 0.044 Uiso calc R 1 2 . .
loop_
    _atom_site_aniso_label
    _atom_site_aniso_U_11
    _atom_site_aniso_U_22
    _atom_site_aniso_U_33
    _atom_site_aniso_U_12
    _atom_site_aniso_U_13
    _atom_site_aniso_U_23
    S1 0.0368(2) 0.0274(2) 0.0298(2) 0.01355(17) 0.00040(16) 0.00423(16)
    O1 0.0240(5) 0.0359(6) 0.0295(6) 0.0102(5) 0.0022(4) 0.0111(5)
    O2 0.0506(7) 0.0417(7) 0.0430(7) 0.0253(6) 0.0040(6) 0.0176(6)
    F1 0.0376(6) 0.0818(8) 0.0353(6) 0.0238(6) -0.0011(5) 0.0229(6)
    C1 0.0276(7) 0.0260(7) 0.0232(7) 0.0083(6) 0.0021(6) 0.0069(6)
    C2 0.0277(7) 0.0251(7) 0.0236(7) 0.0093(6) 0.0038(6) 0.0103(6)
    C3 0.0269(7) 0.0264(7) 0.0289(8) 0.0086(6) 0.0019(6) 0.0095(6)
    C4 0.0321(8) 0.0245(7) 0.0309(8) 0.0073(6) 0.0003(6) 0.0079(6)
    C5 0.0426(10) 0.0276(8) 0.0342(9) 0.0141(7) 0.0030(7) 0.0019(7)
    C6 0.0348(9) 0.0368(9) 0.0368(9) 0.0183(7) 0.0077(7) 0.0099(7)
    C7 0.0255(7) 0.0300(7) 0.0257(7) 0.0084(6) 0.0027(6) 0.0113(6)
    C8 0.0293(8) 0.0299(8) 0.0250(8) 0.0085(6) 0.0033(6) 0.0121(6)
    C9 0.0364(9) 0.0224(7) 0.0396(9) 0.0068(7) -0.0048(7) 0.0019(7)
    C10 0.0337(9) 0.0483(10) 0.0296(9) 0.0080(8) 0.0040(7) 0.0126(8)
    C11 0.0410(11) 0.0669(13) 0.0342(10) 0.0092(10) -0.0038(8) 0.0129(9)
    C12 0.0332(9) 0.0543(12) 0.0502(11) 0.0084(9) -0.0025(8) 0.0155(9)
    C13 0.0379(10) 0.0543(12) 0.0627(13) -0.0061(9) -0.0035(9) 0.0294(11)
    C14 0.0390(10) 0.0554(12) 0.0464(11) -0.0057(9) -0.0023(8) 0.0284(10)
    C15 0.0306(8) 0.0394(9) 0.0329(9) 0.0057(7) -0.0051(7) 0.0105(7)
    C16 0.0345(8) 0.0312(8) 0.0251(8) 0.0169(7) 0.0036(6) 0.0032(6)
    C17 0.0350(9) 0.0408(9) 0.0278(8) 0.0187(7) 0.0014(7) 0.0050(7)
    C18 0.0502(11) 0.0438(10) 0.0353(9) 0.0257(9) 0.0104(8) 0.0128(8)
    C19 0.0426(10) 0.0317(9) 0.0494(11) 0.0152(8) 0.0149(8) 0.0083(8)
    C20 0.0329(9) 0.0373(9) 0.0525(11) 0.0149(8) -0.0001(8) 0.0048(8)
    C21 0.0369(9) 0.0364(9) 0.0349(9) 0.0186(7) -0.0021(7) 0.0053(7)
_geom_special_details
;
All esds (except the esd in the dihedral angle between two l.s. planes) are
estimated using the full covariance matrix.  The cell esds are taken into
account individually in the estimation of esds in distances, angles and torsion
angles; correlations between esds in cell parameters are only used when they
are defined by crystal symmetry. An approximate (isotropic) treatment of cell
esds is used for estimating esds involving l.s. planes.
;
loop_
    _geom_bond_atom_site_label_1
    _geom_bond_atom_site_label_2
    _geom_bond_site_symmetry_2
    _geom_bond_distance
    _geom_bond_publ_flag
    S1 O2 . 1.4823(12) ?
    S1 C1 . 1.7516(15) ?
    S1 C16 . 1.7988(17) ?
    O1 C8 . 1.3647(19) ?
    O1 C7 . 1.3790(18) ?
    F1 C17 . 1.3569(19) ?
    C1 C8 . 1.351(2) ?
    C1 C2 . 1.447(2) ?
    C2 C3 . 1.392(2) ?
    C2 C7 . 1.395(2) ?
    C3 C4 . 1.392(2) ?
    C3 H3 . 0.9500 ?
    C4 C5 . 1.403(2) ?
    C4 C9 . 1.513(2) ?
    C5 C6 . 1.381(2) ?
    C5 H5 . 0.9500 ?
    C6 C7 . 1.371(2) ?
    C6 H6 . 0.9500 ?
    C8 C15 . 1.479(2) ?
    C9 C10 . 1.524(2) ?
    C9 C14 . 1.527(3) ?
    C9 H9 . 1.0000 ?
    C10 C11 . 1.522(2) ?
    C10 H10A . 0.9900 ?
    C10 H10B . 0.9900 ?
    C11 C12 . 1.508(3) ?
    C11 H11A . 0.9900 ?
    C11 H11B . 0.9900 ?
    C12 C13 . 1.506(3) ?
    C12 H12A . 0.9900 ?
    C12 H12B . 0.9900 ?
    C13 C14 . 1.527(3) ?
    C13 H13A . 0.9900 ?
    C13 H13B . 0.9900 ?
    C14 H14A . 0.9900 ?
    C14 H14B . 0.9900 ?
    C15 H15A . 0.9800 ?
    C15 H15B . 0.9800 ?
    C15 H15C . 0.9800 ?
    C16 C17 . 1.379(2) ?
    C16 C21 . 1.383(2) ?
    C17 C18 . 1.368(3) ?
    C18 C19 . 1.380(3) ?
    C18 H18 . 0.9500 ?
    C19 C20 . 1.382(3) ?
    C19 H19 . 0.9500 ?
    C20 C21 . 1.381(3) ?
    C20 H20 . 0.9500 ?
    C21 H21 . 0.9500 ?
loop_
    _geom_angle_atom_site_label_1
    _geom_angle_atom_site_label_2
    _geom_angle_atom_site_label_3
    _geom_angle_site_symmetry_1
    _geom_angle_site_symmetry_3
    _geom_angle
    _geom_angle_publ_flag
    O2 S1 C1 . . 108.76(7) ?
    O2 S1 C16 . . 106.28(8) ?
    C1 S1 C16 . . 97.18(7) ?
    C8 O1 C7 . . 106.55(11) ?
    C8 C1 C2 . . 107.67(13) ?
    C8 C1 S1 . . 122.41(12) ?
    C2 C1 S1 . . 129.89(11) ?
    C3 C2 C7 . . 119.50(14) ?
    C3 C2 C1 . . 136.36(14) ?
    C7 C2 C1 . . 104.13(13) ?
    C2 C3 C4 . . 118.59(14) ?
    C2 C3 H3 . . 120.7 ?
    C4 C3 H3 . . 120.7 ?
    C3 C4 C5 . . 119.45(15) ?
    C3 C4 C9 . . 121.17(14) ?
    C5 C4 C9 . . 119.38(14) ?
    C6 C5 C4 . . 122.89(15) ?
    C6 C5 H5 . . 118.6 ?
    C4 C5 H5 . . 118.6 ?
    C7 C6 C5 . . 116.01(15) ?
    C7 C6 H6 . . 122.0 ?
    C5 C6 H6 . . 122.0 ?
    C6 C7 O1 . . 125.80(14) ?
    C6 C7 C2 . . 123.52(15) ?
    O1 C7 C2 . . 110.68(13) ?
    C1 C8 O1 . . 110.97(13) ?
    C1 C8 C15 . . 132.96(15) ?
    O1 C8 C15 . . 116.03(13) ?
    C4 C9 C10 . . 112.40(13) ?
    C4 C9 C14 . . 113.24(14) ?
    C10 C9 C14 . . 109.31(14) ?
    C4 C9 H9 . . 107.2 ?
    C10 C9 H9 . . 107.2 ?
    C14 C9 H9 . . 107.2 ?
    C11 C10 C9 . . 111.29(15) ?
    C11 C10 H10A . . 109.4 ?
    C9 C10 H10A . . 109.4 ?
    C11 C10 H10B . . 109.4 ?
    C9 C10 H10B . . 109.4 ?
    H10A C10 H10B . . 108.0 ?
    C12 C11 C10 . . 111.80(16) ?
    C12 C11 H11A . . 109.3 ?
    C10 C11 H11A . . 109.3 ?
    C12 C11 H11B . . 109.3 ?
    C10 C11 H11B . . 109.3 ?
    H11A C11 H11B . . 107.9 ?
    C13 C12 C11 . . 111.76(17) ?
    C13 C12 H12A . . 109.3 ?
    C11 C12 H12A . . 109.3 ?
    C13 C12 H12B . . 109.3 ?
    C11 C12 H12B . . 109.3 ?
    H12A C12 H12B . . 107.9 ?
    C12 C13 C14 . . 111.52(15) ?
    C12 C13 H13A . . 109.3 ?
    C14 C13 H13A . . 109.3 ?
    C12 C13 H13B . . 109.3 ?
    C14 C13 H13B . . 109.3 ?
    H13A C13 H13B . . 108.0 ?
    C9 C14 C13 . . 111.25(17) ?
    C9 C14 H14A . . 109.4 ?
    C13 C14 H14A . . 109.4 ?
    C9 C14 H14B . . 109.4 ?
    C13 C14 H14B . . 109.4 ?
    H14A C14 H14B . . 108.0 ?
    C8 C15 H15A . . 109.5 ?
    C8 C15 H15B . . 109.5 ?
    H15A C15 H15B . . 109.5 ?
    C8 C15 H15C . . 109.5 ?
    H15A C15 H15C . . 109.5 ?
    H15B C15 H15C . . 109.5 ?
    C17 C16 C21 . . 119.06(16) ?
    C17 C16 S1 . . 120.14(13) ?
    C21 C16 S1 . . 120.71(13) ?
    F1 C17 C18 . . 119.26(15) ?
    F1 C17 C16 . . 118.10(15) ?
    C18 C17 C16 . . 122.63(16) ?
    C17 C18 C19 . . 117.89(17) ?
    C17 C18 H18 . . 121.1 ?
    C19 C18 H18 . . 121.1 ?
    C18 C19 C20 . . 120.65(17) ?
    C18 C19 H19 . . 119.7 ?
    C20 C19 H19 . . 119.7 ?
    C21 C20 C19 . . 120.64(17) ?
    C21 C20 H20 . . 119.7 ?
    C19 C20 H20 . . 119.7 ?
    C20 C21 C16 . . 119.12(16) ?
    C20 C21 H21 . . 120.4 ?
    C16 C21 H21 . . 120.4 ?
loop_
    _geom_torsion_atom_site_label_1
    _geom_torsion_atom_site_label_2
    _geom_torsion_atom_site_label_3
    _geom_torsion_atom_site_label_4
    _geom_torsion_site_symmetry_1
    _geom_torsion_site_symmetry_2
    _geom_torsion_site_symmetry_3
    _geom_torsion_site_symmetry_4
    _geom_torsion
    _geom_torsion_publ_flag
    O2 S1 C1 C8 . . . . 131.20(13) ?
    C16 S1 C1 C8 . . . . -118.85(14) ?
    O2 S1 C1 C2 . . . . -46.74(16) ?
    C16 S1 C1 C2 . . . . 63.21(15) ?
    C8 C1 C2 C3 . . . . 178.69(16) ?
    S1 C1 C2 C3 . . . . -3.1(3) ?
    C8 C1 C2 C7 . . . . -0.48(16) ?
    S1 C1 C2 C7 . . . . 177.70(12) ?
    C7 C2 C3 C4 . . . . 0.9(2) ?
    C1 C2 C3 C4 . . . . -178.16(16) ?
    C2 C3 C4 C5 . . . . -1.5(2) ?
    C2 C3 C4 C9 . . . . 178.51(14) ?
    C3 C4 C5 C6 . . . . 0.5(3) ?
    C9 C4 C5 C6 . . . . -179.48(15) ?
    C4 C5 C6 C7 . . . . 1.0(2) ?
    C5 C6 C7 O1 . . . . 177.69(14) ?
    C5 C6 C7 C2 . . . . -1.7(2) ?
    C8 O1 C7 C6 . . . . -179.97(15) ?
    C8 O1 C7 C2 . . . . -0.55(15) ?
    C3 C2 C7 C6 . . . . 0.7(2) ?
    C1 C2 C7 C6 . . . . -179.93(14) ?
    C3 C2 C7 O1 . . . . -178.71(12) ?
    C1 C2 C7 O1 . . . . 0.63(16) ?
    C2 C1 C8 O1 . . . . 0.17(17) ?
    S1 C1 C8 O1 . . . . -178.18(10) ?
    C2 C1 C8 C15 . . . . -177.26(15) ?
    S1 C1 C8 C15 . . . . 4.4(2) ?
    C7 O1 C8 C1 . . . . 0.23(16) ?
    C7 O1 C8 C15 . . . . 178.13(12) ?
    C3 C4 C9 C10 . . . . 75.69(19) ?
    C5 C4 C9 C10 . . . . -104.29(18) ?
    C3 C4 C9 C14 . . . . -48.8(2) ?
    C5 C4 C9 C14 . . . . 131.23(17) ?
    C4 C9 C10 C11 . . . . 176.45(15) ?
    C14 C9 C10 C11 . . . . -56.9(2) ?
    C9 C10 C11 C12 . . . . 55.9(2) ?
    C10 C11 C12 C13 . . . . -53.9(2) ?
    C11 C12 C13 C14 . . . . 53.8(3) ?
    C4 C9 C14 C13 . . . . -176.82(15) ?
    C10 C9 C14 C13 . . . . 57.0(2) ?
    C12 C13 C14 C9 . . . . -56.0(2) ?
    O2 S1 C16 C17 . . . . -174.67(12) ?
    C1 S1 C16 C17 . . . . 73.34(14) ?
    O2 S1 C16 C21 . . . . 1.70(15) ?
    C1 S1 C16 C21 . . . . -110.29(14) ?
    C21 C16 C17 F1 . . . . -179.18(14) ?
    S1 C16 C17 F1 . . . . -2.8(2) ?
    C21 C16 C17 C18 . . . . 0.1(2) ?
    S1 C16 C17 C18 . . . . 176.54(13) ?
    F1 C17 C18 C19 . . . . 178.98(15) ?
    C16 C17 C18 C19 . . . . -0.3(3) ?
    C17 C18 C19 C20 . . . . 0.7(3) ?
    C18 C19 C20 C21 . . . . -1.0(3) ?
    C19 C20 C21 C16 . . . . 0.8(3) ?
    C17 C16 C21 C20 . . . . -0.3(2) ?
    S1 C16 C21 C20 . . . . -176.75(12) ?
loop_
    _geom_hbond_atom_site_label_D
    _geom_hbond_atom_site_label_H
    _geom_hbond_atom_site_label_A
    _geom_hbond_site_symmetry_A
    _geom_hbond_distance_DH
    _geom_hbond_distance_HA
    _geom_hbond_distance_DA
    _geom_hbond_angle_DHA
    C3 H3 O2 2_676 0.95 2.60 3.5024(19) 159.5
    C20 H20 O1 1_455 0.95 2.53 3.316(2) 139.8
    C21 H21 O2 2_676 0.95 2.49 3.332(2) 147.7
    C14 H14B Cg2 2_666 0.99 2.69 3.618(2) 156.0
    C15 H15B Cg2 2_776 0.98 2.85 3.422(2) 118.2
_iucr_refine_instructions_details
;
TITL 1179 IN P-1
CELL  0.71073  9.06670 10.36470 10.68380 105.39500 93.41800 110.83900
ZERR 2  0.00020  0.00020  0.00020  0.00100  0.00100  0.00100
LATT 1
SFAC C H O F S
UNIT 42 42 4 2 2
TEMP -100
PLAN 30
FMAP 2
L.S. 15
ACTA
CONF
EQIV $1 1-x, 2-y, 1-z
EQIV $2 -1+x, y, z
EQIV $3 1-x, 2-y, 1-z
HTAB C3 O2_$1
HTAB C20 O1_$2
HTAB C21 O2_$3
MPLA 9 C1 C2 C3 C4 C5 C6 C7 O1 C8
MPLA 6 C16 C17 C18 C19 C20 C21
BOND
BOND $H
WGHT    0.054900    0.259700
FVAR       0.26368
S1    5    0.760579    1.091815    0.708591    11.00000    0.03677    0.02742 =
         0.02975    0.00423    0.00040    0.01355
O1    3    1.034848    0.878465    0.601013    11.00000    0.02404    0.03592 =
         0.02945    0.01110    0.00218    0.01023
O2    3    0.679342    1.123624    0.602914    11.00000    0.05065    0.04167 =
         0.04299    0.01757    0.00398    0.02528
F1    4    0.798284    0.979495    0.929112    11.00000    0.03764    0.08178 =
         0.03526    0.02288   -0.00111    0.02377
C1    1    0.844364    0.967735    0.636029    11.00000    0.02763    0.02603 =
         0.02318    0.00692    0.00209    0.00828
C2    1    0.774902    0.834469    0.527347    11.00000    0.02771    0.02508 =
         0.02357    0.01033    0.00383    0.00927
C3    1    0.626201    0.753554    0.446602    11.00000    0.02685    0.02635 =
         0.02889    0.00954    0.00186    0.00861
AFIX  43
H3    2    0.540591    0.785984    0.455968    11.00000   -1.20000
AFIX   0
C4    1    0.605611    0.624107    0.351841    11.00000    0.03210    0.02448 =
         0.03090    0.00794    0.00026    0.00728
C5    1    0.735301    0.580626    0.338141    11.00000    0.04260    0.02758 =
         0.03416    0.00193    0.00301    0.01407
AFIX  43
H5    2    0.719801    0.492473    0.272558    11.00000   -1.20000
AFIX   0
C6    1    0.884476    0.660359    0.415812    11.00000    0.03481    0.03675 =
         0.03682    0.00986    0.00767    0.01825
AFIX  43
H6    2    0.971691    0.630395    0.404523    11.00000   -1.20000
AFIX   0
C7    1    0.899181    0.785353    0.510195    11.00000    0.02547    0.03005 =
         0.02571    0.01130    0.00266    0.00835
C8    1    0.997531    0.987991    0.675527    11.00000    0.02930    0.02990 =
         0.02501    0.01213    0.00330    0.00851
C9    1    0.445846    0.529407    0.263252    11.00000    0.03637    0.02242 =
         0.03960    0.00194   -0.00484    0.00676
AFIX  13
H9    2    0.450982    0.433427    0.219266    11.00000   -1.20000
AFIX   0
C10   1    0.412029    0.590437    0.154738    11.00000    0.03372    0.04833 =
         0.02960    0.01261    0.00403    0.00803
AFIX  23
H10A  2    0.405920    0.685762    0.194918    11.00000   -1.20000
H10B  2    0.501169    0.605461    0.103904    11.00000   -1.20000
AFIX   0
C11   1    0.255676    0.488486    0.062081    11.00000    0.04095    0.06689 =
         0.03423    0.01295   -0.00377    0.00925
AFIX  23
H11A  2    0.234301    0.533586   -0.004129    11.00000   -1.20000
H11B  2    0.266226    0.397003    0.014669    11.00000   -1.20000
AFIX   0
C12   1    0.116525    0.454840    0.135246    11.00000    0.03316    0.05434 =
         0.05017    0.01546   -0.00248    0.00836
AFIX  23
H12A  2    0.095892    0.543928    0.171745    11.00000   -1.20000
H12B  2    0.019420    0.381643    0.072993    11.00000   -1.20000
AFIX   0
C13   1    0.148345    0.398182    0.245682    11.00000    0.03795    0.05428 =
         0.06268    0.02944   -0.00346   -0.00610
AFIX  23
H13A  2    0.153212    0.301854    0.208268    11.00000   -1.20000
H13B  2    0.058983    0.385994    0.296265    11.00000   -1.20000
AFIX   0
C14   1    0.305351    0.500917    0.338241    11.00000    0.03902    0.05536 =
         0.04637    0.02842   -0.00231   -0.00568
AFIX  23
H14A  2    0.296405    0.593957    0.382893    11.00000   -1.20000
H14B  2    0.325411    0.457971    0.406664    11.00000   -1.20000
AFIX   0
C15   1    1.125303    1.099509    0.783390    11.00000    0.03064    0.03943 =
         0.03294    0.01047   -0.00509    0.00569
AFIX 137
H15A  2    1.094903    1.182066    0.819012    11.00000   -1.50000
H15B  2    1.225600    1.132301    0.749302    11.00000   -1.50000
H15C  2    1.140079    1.058061    0.853336    11.00000   -1.50000
AFIX   0
C16   1    0.604721    0.970770    0.767708    11.00000    0.03451    0.03120 =
         0.02514    0.00321    0.00357    0.01686
C17   1    0.641807    0.930397    0.874631    11.00000    0.03498    0.04079 =
         0.02783    0.00503    0.00137    0.01875
C18   1    0.527424    0.844737    0.927979    11.00000    0.05019    0.04381 =
         0.03526    0.01279    0.01036    0.02566
AFIX  43
H18   2    0.556046    0.818000    1.001440    11.00000   -1.20000
AFIX   0
C19   1    0.369155    0.798417    0.871675    11.00000    0.04261    0.03170 =
         0.04942    0.00830    0.01494    0.01516
AFIX  43
H19   2    0.287192    0.739790    0.907373    11.00000   -1.20000
AFIX   0
C20   1    0.328753    0.836469    0.763918    11.00000    0.03291    0.03732 =
         0.05248    0.00477   -0.00008    0.01493
AFIX  43
H20   2    0.219398    0.802472    0.725373    11.00000   -1.20000
AFIX   0
C21   1    0.445802    0.923451    0.711692    11.00000    0.03688    0.03641 =
         0.03494    0.00532   -0.00213    0.01856
AFIX  43
H21   2    0.417549    0.950426    0.638273    11.00000   -1.20000
HKLF 4
REM  1179 IN P-1
REM R1 =  0.0436 for   3495 Fo > 4sig(Fo)  and  0.0587 for all   4455 data
REM    227 parameters refined using      0 restraints
END
WGHT      0.0549      0.2597
REM Highest difference peak  0.345,  deepest hole -0.298,  1-sigma level  0.051
Q1    1   0.3497  0.4369  0.2939  11.00000  0.05    0.34
Q2    1   0.6037  0.6855  0.3912  11.00000  0.05    0.24
Q3    1   0.6771  0.6184  0.3235  11.00000  0.05    0.24
Q4    1   0.5268  0.5763  0.3111  11.00000  0.05    0.23
Q5    1   0.9077  0.9600  0.6861  11.00000  0.05    0.22
Q6    1   0.6674  1.0283  0.7352  11.00000  0.05    0.22
Q7    1   0.8332  0.7998  0.5093  11.00000  0.05    0.21
Q8    1   0.7872  0.9032  0.5763  11.00000  0.05    0.21
Q9    1   0.8860  0.7113  0.4823  11.00000  0.05    0.19
Q10   1   0.5305  0.9345  0.7386  11.00000  0.05    0.19
Q11   1   0.3534  0.7794  0.7823  11.00000  0.05    0.18
Q12   1   0.9141  0.7506  0.4361  11.00000  0.05    0.18
Q13   1   0.8121  1.1974  0.7783  11.00000  0.05    0.18
Q14   1   0.2421  0.4457 -0.0484  11.00000  0.05    0.17
Q15   1   0.4554  0.8042  0.8760  11.00000  0.05    0.17
Q16   1   0.6873  0.7888  0.5029  11.00000  0.05    0.17
Q17   1   0.9329  1.0036  0.6273  11.00000  0.05    0.17
Q18   1   0.8164  0.6457  0.3640  11.00000  0.05    0.17
Q19   1   0.4346  0.5450  0.1911  11.00000  0.05    0.17
Q20   1   1.0434  1.0473  0.7306  11.00000  0.05    0.16
Q21   1   0.8049  1.0149  0.6685  11.00000  0.05    0.16
Q22   1   0.6117  0.9789  0.8412  11.00000  0.05    0.16
Q23   1   0.1084  0.3028  0.2528  11.00000  0.05    0.15
Q24   1   1.2192  1.2057  0.7393  11.00000  0.05    0.15
Q25   1   0.5261  0.7772  0.2924  11.00000  0.05    0.15
Q26   1   0.6496  0.7566  0.7094  11.00000  0.05    0.15
Q27   1   0.5749  0.8971  0.9036  11.00000  0.05    0.14
Q28   1   0.9628  0.8153  0.5519  11.00000  0.05    0.14
Q29   1   0.3909  0.5201 -0.1028  11.00000  0.05    0.14
Q30   1   0.8003  0.6042  0.4112  11.00000  0.05    0.14
;
