# Supplementary material for: 5-Cyclo­hexyl-3-(2-fluoro­phenyl­sulfin­yl)-2-methyl-1-benzo­furan
Source: Acta Crystallogr Sect E Struct Rep Online. 2013 May 15;69(Pt 6):o894. doi: 10.1107/S1600536813011902 (PMC3685051; doi:10.1107/S1600536813011902)
Supplement: Supplementary file 2 [file e-69-0o894-Isup2.hkl]

# 
# h,k,l, Fc-squared, Fo-squared, sigma(Fo-squared) and status flag 
# 
data_I
_shelx_title ' 1179 IN P-1' 
_shelx_refln_list_code          4 
_shelx_F_calc_maximum      126.59 
_exptl_crystal_F_000       376.00 
_reflns_d_resolution_high  0.7472 
 
loop_ 
 _symmetry_equiv_pos_as_xyz 
 'x, y, z' 
 '-x, -y, -z' 
 
_cell_length_a     9.0667 
_cell_length_b    10.3647 
_cell_length_c    10.6838 
_cell_angle_alpha 105.395 
_cell_angle_beta   93.418 
_cell_angle_gamma 110.839 
 
_shelx_F_squared_multiplier     1.000 
 
loop_ 
 _refln_index_h 
 _refln_index_k 
 _refln_index_l 
 _refln_F_squared_calc 
 _refln_F_squared_meas 
 _refln_F_squared_sigma 
 _refln_observed_status 
   1   0   0      336.12      344.06      4.01 o 
   2   0   0     1354.02     1370.66     14.84 o 
   3   0   0       17.89       16.24      0.69 o 
   4   0   0       16.49       29.10      1.32 o 
   5   0   0      125.56      147.37      2.63 o 
   6   0   0       99.78       98.64      2.26 o 
   7   0   0        2.85        3.90      1.05 o 
   8   0   0      208.79      202.97      4.28 o 
   9   0   0       86.97       96.09      3.29 o 
  10   0   0        6.10        4.64      2.53 o 
  11   0   0       10.14        8.37      3.55 o 
 -11   1   0       12.27       11.22      4.60 o 
 -10   1   0       56.52       59.52      4.13 o 
  -9   1   0       56.99       54.46      3.17 o 
  -8   1   0        1.06        0.78      0.96 o 
  -7   1   0      634.78      639.03      8.61 o 
  -6   1   0        6.80        6.21      0.69 o 
  -5   1   0      181.20      196.81      2.72 o 
  -4   1   0        0.29        0.24      0.29 o 
  -3   1   0      710.83      699.03      7.04 o 
  -2   1   0     1067.72     1083.54      9.65 o 
  -1   1   0      844.52      906.98      8.06 o 
   0   1   0     2849.74     2524.33     33.40 o 
   1   1   0        1.01        1.52      0.43 o 
   2   1   0     1808.97     1797.33     19.37 o 
   3   1   0      390.87      423.38      4.99 o 
   4   1   0      548.25      557.38      6.62 o 
   5   1   0      988.60     1009.02     12.16 o 
   6   1   0      221.98      205.75      3.90 o 
   7   1   0        8.17        6.09      1.33 o 
   8   1   0       27.28       25.91      1.91 o 
   9   1   0       28.46       31.83      2.65 o 
  10   1   0        0.54        2.84      5.03 o 
 -11   2   0        2.36        1.61      2.25 o 
 -10   2   0       55.52       59.47      5.39 o 
  -9   2   0       29.64       30.55      3.05 o 
  -8   2   0        9.89        7.28      1.45 o 
  -7   2   0      171.09      160.14      2.89 o 
  -6   2   0       35.29       35.46      1.49 o 
  -5   2   0        7.91       13.08      0.65 o 
  -4   2   0       24.50       26.84      0.93 o 
  -3   2   0       10.66       11.16      0.47 o 
  -2   2   0      332.50      274.39      2.82 o 
  -1   2   0     1712.67     1819.46     18.05 o 
   0   2   0     5684.97     4954.03     57.80 o 
   1   2   0     2032.74     2048.07     20.23 o 
   2   2   0      477.96      480.63      5.32 o 
   3   2   0      429.57      393.84      4.76 o 
   4   2   0     1016.76     1057.47     12.43 o 
   5   2   0      298.24      287.14      4.60 o 
   6   2   0        0.18        0.38      1.27 o 
   7   2   0       74.75       70.80      2.97 o 
   8   2   0        4.69        4.90      1.96 o 
   9   2   0       54.19       55.23      4.05 o 
  10   2   0        2.35        2.62      1.82 o 
 -11   3   0       34.61       36.02      4.02 o 
 -10   3   0        0.03       -1.52      1.52 o 
  -9   3   0       50.32       47.88      2.81 o 
  -8   3   0       79.82       77.40      4.75 o 
  -7   3   0       20.11       19.86      1.14 o 
  -6   3   0        0.78        2.51      0.57 o 
  -5   3   0       14.12       12.76      0.65 o 
  -4   3   0      426.09      469.85      5.59 o 
  -3   3   0      138.31      156.34      1.97 o 
  -2   3   0     1280.02     1267.19     10.81 o 
  -1   3   0      523.58      577.23      6.63 o 
   0   3   0     1066.67     1081.92     13.29 o 
   1   3   0      324.70      309.45      3.69 o 
   2   3   0       12.90        9.55      0.63 o 
   3   3   0      313.40      290.63      3.76 o 
   4   3   0       96.15      103.48      2.24 o 
   5   3   0     1455.47     1422.44     20.37 o 
   6   3   0       72.20       79.67      3.05 o 
   7   3   0       15.36       12.45      2.16 o 
   8   3   0        6.98        5.43      1.88 o 
   9   3   0       27.92       30.24      3.43 o 
 -12   4   0        0.11        0.01      3.96 o 
 -11   4   0      144.43      169.22      8.56 o 
 -10   4   0       22.26       20.63      3.14 o 
  -9   4   0       83.22       94.89      4.38 o 
  -8   4   0       11.76       10.86      1.42 o 
  -7   4   0       92.15       82.69      2.52 o 
  -6   4   0      166.57      186.23      3.21 o 
  -5   4   0      621.93      657.11      8.24 o 
  -4   4   0       61.32       63.50      1.25 o 
  -3   4   0      376.68      407.79      3.92 o 
  -2   4   0      201.68      202.17      2.44 o 
  -1   4   0       43.17       37.98      1.35 o 
   0   4   0      403.19      397.30      5.78 o 
   1   4   0       16.97       15.09      0.85 o 
   2   4   0      183.05      175.18      2.86 o 
   3   4   0      312.53      325.90      5.16 o 
   4   4   0       47.71       47.62      2.18 o 
   5   4   0      387.25      380.04      7.33 o 
   6   4   0        2.04        1.48      1.44 o 
   7   4   0       20.32       23.06      2.83 o 
   8   4   0       32.27       38.36      5.21 o 
   9   4   0        2.75        3.31      2.51 o 
 -12   5   0        9.45       11.37      3.19 o 
 -11   5   0       28.80       30.58      3.61 o 
 -10   5   0       98.04       91.56      4.41 o 
  -9   5   0       62.15       58.06      4.23 o 
  -8   5   0       14.89       11.35      1.41 o 
  -7   5   0       26.68       20.00      1.57 o 
  -6   5   0      294.82      330.63      5.96 o 
  -5   5   0       54.43       50.21      1.36 o 
  -4   5   0        0.03        0.07      0.28 o 
  -3   5   0       11.84       13.64      0.60 o 
  -2   5   0      147.33      147.63      3.18 o 
  -1   5   0      200.43      218.21      3.71 o 
   0   5   0        6.20        6.19      0.84 o 
   1   5   0      147.62      158.47      2.83 o 
   2   5   0      154.17      143.18      3.01 o 
   3   5   0       19.30       20.30      1.23 o 
   4   5   0      619.26      615.50     10.27 o 
   5   5   0      374.66      353.00     11.20 o 
   6   5   0        2.44        0.89      3.26 o 
   7   5   0        0.13       -0.16      1.56 o 
   8   5   0        4.05        6.22      2.42 o 
 -12   6   0        5.01        8.39      3.00 o 
 -11   6   0        0.30        0.03      1.86 o 
 -10   6   0      156.90      160.81      5.91 o 
  -9   6   0        2.44        0.78      0.97 o 
  -8   6   0       34.98       37.14      2.24 o 
  -7   6   0       28.11       27.41      1.80 o 
  -6   6   0      598.26      578.10      8.56 o 
  -5   6   0        0.16       -0.07      0.38 o 
  -4   6   0        3.26        4.98      0.44 o 
  -3   6   0       39.53       47.67      2.13 o 
  -2   6   0       68.13       58.02      1.57 o 
  -1   6   0      702.80      729.94      9.75 o 
   0   6   0       44.03       58.92      2.68 o 
   1   6   0      195.92      181.24      3.27 o 
   2   6   0       42.90       44.74      1.74 o 
   3   6   0        4.78       13.57      1.86 o 
   4   6   0        4.23        4.97      2.23 o 
   5   6   0       17.42       13.23      2.38 o 
   6   6   0       22.19       23.69      3.14 o 
   7   6   0        0.41       -0.34      1.81 o 
 -11   7   0        9.25       12.14      3.07 o 
 -10   7   0      142.21      132.71      6.42 o 
  -9   7   0        0.41        0.52      1.18 o 
  -8   7   0      110.26       92.94      3.32 o 
  -7   7   0        3.12        2.33      0.88 o 
  -6   7   0      348.56      339.80      6.61 o 
  -5   7   0      232.99      250.00      4.41 o 
  -4   7   0       24.59       22.28      0.97 o 
  -3   7   0       83.23       77.70      1.81 o 
  -2   7   0      274.50      324.84      5.27 o 
  -1   7   0      441.78      446.39      8.00 o 
   0   7   0       40.97       51.06      2.71 o 
   1   7   0       64.76       66.46      1.93 o 
   2   7   0        7.80        9.06      1.45 o 
   3   7   0      108.18      107.04      8.41 o 
   4   7   0       35.06       26.93      3.79 o 
   5   7   0       29.04       29.80      3.41 o 
   6   7   0        6.50        4.06      2.20 o 
   7   7   0       13.78       16.57      3.22 o 
 -11   8   0       47.79       50.56      4.71 o 
 -10   8   0        9.11        8.51      2.42 o 
  -9   8   0       18.87       19.90      2.83 o 
  -8   8   0        6.57        6.89      2.16 o 
  -7   8   0        5.35        4.66      1.25 o 
  -6   8   0      245.72      224.22      5.08 o 
  -5   8   0      545.22      528.45     12.93 o 
  -4   8   0      206.33      200.01      3.39 o 
  -3   8   0       29.89       24.72      1.02 o 
  -2   8   0        0.10        0.86      0.67 o 
  -1   8   0      393.55      386.45      7.06 o 
   0   8   0       39.73       36.45      2.70 o 
   1   8   0      109.96      109.45      3.33 o 
   2   8   0       25.26       32.84      2.94 o 
   3   8   0      251.50      244.73      9.43 o 
   4   8   0      100.24       94.29      5.31 o 
   5   8   0       32.36       32.04      6.60 o 
   6   8   0        0.88        2.26      2.22 o 
 -11   9   0        0.38        2.37      2.26 o 
 -10   9   0        1.33       -0.02      1.72 o 
  -9   9   0       73.77       58.54      7.62 o 
  -8   9   0       18.38       20.03      2.83 o 
  -7   9   0      100.77      114.77      5.43 o 
  -6   9   0       42.93       42.26      3.60 o 
  -5   9   0        1.76        1.94      0.84 o 
  -4   9   0      140.61      140.18      3.58 o 
  -3   9   0        0.31        2.51      0.59 o 
  -2   9   0        4.76        3.06      0.89 o 
  -1   9   0      535.13      507.06      8.90 o 
   0   9   0       16.64       23.10      1.88 o 
   1   9   0        0.06        0.50      1.58 o 
   2   9   0       24.50       21.86      2.45 o 
   3   9   0        1.47        1.62      1.81 o 
   4   9   0       39.58       44.47      4.10 o 
   5   9   0        3.96        2.60      3.97 o 
 -10  10   0        5.82       10.58      2.70 o 
  -9  10   0        4.67        3.39      1.84 o 
  -8  10   0        7.69        7.64      4.53 o 
  -7  10   0       17.65       14.54      2.55 o 
  -6  10   0      183.96      193.36      7.26 o 
  -5  10   0       72.92       67.01      6.11 o 
  -4  10   0        3.73        3.78      1.50 o 
  -3  10   0        0.05        0.90      0.75 o 
  -2  10   0       14.99       16.38      1.48 o 
  -1  10   0       86.66       95.43      3.15 o 
   0  10   0       53.78       60.57      3.31 o 
   1  10   0        1.91        2.28      1.56 o 
   2  10   0       46.68       53.20      4.17 o 
   3  10   0        2.12        2.99      2.05 o 
 -10  11   0        7.25        6.19      5.32 o 
  -9  11   0        0.36       -1.68      3.09 o 
  -8  11   0       93.47      105.36      6.54 o 
  -7  11   0       17.11       24.63      3.38 o 
  -6  11   0       68.37       70.04     10.79 o 
  -5  11   0        4.69        6.31      1.96 o 
  -4  11   0       15.30       19.14      2.50 o 
  -3  11   0        1.95        2.84      1.59 o 
  -2  11   0        0.14        1.42      1.09 o 
  -1  11   0        4.55        4.21      1.84 o 
   0  11   0       17.64       19.61      2.41 o 
   1  11   0        3.32        4.66      1.91 o 
   2  11   0       26.30       25.79      3.61 o 
  -9  12   0        1.35       -0.92      2.30 o 
  -8  12   0       88.00       92.59      5.63 o 
  -7  12   0        0.00        1.29      1.68 o 
  -6  12   0       83.71       85.25     13.30 o 
  -5  12   0        3.05        2.75      1.76 o 
  -4  12   0       47.80       54.98      4.01 o 
  -3  12   0       14.29       12.55      2.34 o 
  -2  12   0       52.08       55.52      6.76 o 
  -1  12   0        8.25        8.37      2.31 o 
   0  12   0       22.82       24.67      3.71 o 
  -7  13   0        0.30        1.44      2.01 o 
  -6  13   0        0.53        1.24      4.03 o 
  -5  13   0       14.37       14.21      2.90 o 
  -4  13   0       15.37       14.65      2.66 o 
  -3  13   0        1.62        7.19      4.17 o 
  -2  13   0        3.23        2.01      4.03 o 
   3 -13   1       16.12       16.68      3.45 o 
   4 -13   1       24.45       26.32      4.03 o 
   5 -13   1       33.27       39.70      4.75 o 
   6 -13   1       61.76       71.48      6.47 o 
   7 -13   1       17.21       23.88      4.17 o 
  -1 -12   1        0.35        3.37      2.26 o 
   0 -12   1        5.83        4.31      1.98 o 
   1 -12   1        4.61        8.06      1.98 o 
   2 -12   1      103.36      100.94      5.29 o 
   3 -12   1       39.27       45.26      5.39 o 
   4 -12   1       11.99       18.02      2.69 o 
   5 -12   1        7.90       11.49      2.35 o 
   6 -12   1        0.08        0.71      1.63 o 
   7 -12   1       59.57       47.46      5.32 o 
   8 -12   1       41.03       49.62      5.47 o 
   9 -12   1       94.36       84.00      7.05 o 
  -2 -11   1        2.03        0.54      1.91 o 
  -1 -11   1       50.27       52.16      3.61 o 
   0 -11   1        0.78        0.36      1.40 o 
   1 -11   1       54.20       55.57      2.93 o 
   2 -11   1        2.87        1.64      1.04 o 
   3 -11   1       66.40       61.20      4.82 o 
   4 -11   1        8.06        6.75      1.90 o 
   5 -11   1       78.99       96.32      4.89 o 
   6 -11   1        4.08        4.20      1.66 o 
   7 -11   1       49.94       52.21      4.08 o 
   8 -11   1       63.35       72.25      7.48 o 
   9 -11   1      136.29      148.24      7.01 o 
  10 -11   1       26.14       24.02      3.44 o 
  -4 -10   1        2.66        4.80      2.63 o 
  -3 -10   1       26.46       21.86      4.75 o 
  -2 -10   1        3.38        2.15      2.51 o 
  -1 -10   1       47.11       55.04      3.76 o 
   0 -10   1       24.46       25.96      2.24 o 
   1 -10   1       45.52       42.71      2.18 o 
   2 -10   1        2.15        1.90      0.86 o 
   3 -10   1       21.74       22.07      1.38 o 
   4 -10   1        3.40        4.08      1.30 o 
   5 -10   1       74.07       69.87      3.36 o 
   6 -10   1        0.85        0.70      1.73 o 
   7 -10   1       74.88       79.25     11.79 o 
   8 -10   1       78.98       75.44      4.73 o 
   9 -10   1       73.37       69.65      4.80 o 
  10 -10   1        0.21       -1.17      1.72 o 
  -5  -9   1       12.31       12.34      3.03 o 
  -4  -9   1       10.94       15.90      2.96 o 
  -3  -9   1       37.31       39.03      3.57 o 
  -2  -9   1      209.38      214.19      7.00 o 
  -1  -9   1       45.15       41.88      2.68 o 
   0  -9   1       10.21       10.67      1.57 o 
   1  -9   1       11.54       11.44      1.15 o 
   2  -9   1      111.41      112.00      4.05 o 
   3  -9   1        1.45        1.38      0.52 o 
   4  -9   1      193.56      200.47      4.47 o 
   5  -9   1       95.86       94.15      3.02 o 
   6  -9   1      131.26      135.85      5.91 o 
   7  -9   1       19.60       22.63      2.22 o 
   8  -9   1      101.08       93.58      5.10 o 
   9  -9   1       13.05       14.95      3.88 o 
  10  -9   1        1.87        3.81      2.03 o 
  11  -9   1        3.85        5.86      2.53 o 
  -6  -8   1       24.52       24.24      4.83 o 
  -5  -8   1        4.99        0.48      1.84 o 
  -4  -8   1       37.40       35.21      3.37 o 
  -3  -8   1      501.31      513.88     12.10 o 
  -2  -8   1      178.37      175.59      4.27 o 
  -1  -8   1      134.13      134.81      3.60 o 
   0  -8   1      112.73      106.39      3.70 o 
   1  -8   1        0.75       -0.06      0.72 o 
   2  -8   1      112.29      107.55      2.79 o 
   3  -8   1       63.30       56.78      1.37 o 
   4  -8   1      202.61      190.55      3.41 o 
   5  -8   1        6.32        8.56      0.93 o 
   6  -8   1       23.57       26.76      1.77 o 
   7  -8   1        9.78        6.69      1.41 o 
   8  -8   1        7.85       10.13      2.15 o 
   9  -8   1       57.58       47.61      4.21 o 
  10  -8   1       34.61       36.75      3.75 o 
  11  -8   1        4.68        5.90      2.44 o 
  -7  -7   1        0.38       -0.96      2.25 o 
  -6  -7   1       46.35       45.91      4.12 o 
  -5  -7   1       10.35       10.19      2.31 o 
  -4  -7   1       42.89       43.42      5.18 o 
  -3  -7   1       19.58       20.89      2.40 o 
  -2  -7   1       20.59       19.10      1.51 o 
  -1  -7   1       37.32       36.31      1.54 o 
   0  -7   1      694.50      699.53     10.22 o 
   1  -7   1       18.99       20.76      1.49 o 
   2  -7   1      367.25      380.03      5.45 o 
   3  -7   1      605.69      637.72      6.87 o 
   4  -7   1       10.46       10.93      0.69 o 
   5  -7   1      100.04       93.75      2.63 o 
   6  -7   1       32.09       36.38      1.62 o 
   7  -7   1      105.76       99.36      3.28 o 
   8  -7   1       56.29       53.02      2.62 o 
   9  -7   1       37.27       34.72      3.34 o 
  10  -7   1        1.16        2.23      1.39 o 
  11  -7   1       40.19       33.47      3.88 o 
  -8  -6   1       24.73       26.96      3.85 o 
  -7  -6   1        2.42        2.11      2.09 o 
  -6  -6   1       39.18       38.28      3.53 o 
  -5  -6   1        3.56        2.62      1.54 o 
  -4  -6   1       40.34       39.90      2.07 o 
  -3  -6   1      144.09      143.14      3.46 o 
  -2  -6   1      100.01       84.23      2.57 o 
  -1  -6   1       53.91       54.47      1.42 o 
   0  -6   1      547.47      526.72      8.69 o 
   1  -6   1      312.71      404.33      6.25 o 
   2  -6   1      167.28      162.54      2.84 o 
   3  -6   1      914.76      922.91      9.28 o 
   4  -6   1        0.43        0.19      0.36 o 
   5  -6   1       55.86       42.20      1.32 o 
   6  -6   1       94.92       97.16      3.14 o 
   7  -6   1      141.67      146.99      4.00 o 
   8  -6   1       42.87       35.90      2.16 o 
   9  -6   1        0.44        0.53      1.00 o 
  10  -6   1        3.07        3.34      1.55 o 
  11  -6   1        7.57        3.48      2.35 o 
  12  -6   1        2.63        4.75      2.57 o 
  -8  -5   1       34.54       41.42      4.10 o 
  -7  -5   1       80.34       90.91      5.03 o 
  -6  -5   1        0.04       -0.31      1.39 o 
  -5  -5   1       24.34       25.25      1.76 o 
  -4  -5   1       72.20       71.19      2.66 o 
  -3  -5   1      636.63      656.92      8.56 o 
  -2  -5   1      113.59      119.81      2.51 o 
  -1  -5   1      560.06      540.50      7.34 o 
   0  -5   1      227.38      212.39      4.88 o 
   1  -5   1      360.08      369.44      5.09 o 
   2  -5   1      127.44      132.90      1.76 o 
   3  -5   1     1080.89     1101.49     10.17 o 
   4  -5   1      139.94      167.26      2.41 o 
   5  -5   1      335.00      356.70      4.80 o 
   6  -5   1      218.36      216.86      3.83 o 
   7  -5   1      311.66      286.20      5.19 o 
   8  -5   1      359.68      336.22      8.10 o 
   9  -5   1        4.80        6.30      1.43 o 
  10  -5   1       64.17       72.34      4.01 o 
  11  -5   1       40.08       38.63      3.98 o 
  12  -5   1       18.05       21.24      4.03 o 
  -9  -4   1       18.17       24.74      4.41 o 
  -8  -4   1        0.13        0.87      1.81 o 
  -7  -4   1       78.77       86.23      4.58 o 
  -6  -4   1      177.95      166.84      4.94 o 
  -5  -4   1       23.88       25.96      1.70 o 
  -4  -4   1       91.38       98.67      2.23 o 
  -3  -4   1      562.87      531.98      7.58 o 
  -2  -4   1      119.84      118.11      2.32 o 
  -1  -4   1      307.40      313.17      4.05 o 
   0  -4   1      198.70      212.75      3.60 o 
   1  -4   1      114.87      113.61      2.19 o 
   2  -4   1      278.56      315.24      3.31 o 
   3  -4   1      421.09      496.33      4.69 o 
   4  -4   1       75.92       85.61      2.11 o 
   5  -4   1      531.60      549.90      6.71 o 
   6  -4   1      196.35      197.31      3.68 o 
   7  -4   1       41.03       40.71      2.16 o 
   8  -4   1      520.72      498.28      9.34 o 
   9  -4   1        1.33        2.62      1.43 o 
  10  -4   1        1.03        4.02      1.86 o 
  11  -4   1       18.58       21.88      3.24 o 
 -10  -3   1        0.08        3.02      6.04 o 
  -9  -3   1        6.82        8.66      2.46 o 
  -8  -3   1        6.42        8.50      2.18 o 
  -7  -3   1        0.05       -1.01      1.01 o 
  -6  -3   1      340.86      331.15      7.23 o 
  -5  -3   1       13.77       12.42      1.25 o 
  -4  -3   1      194.56      188.79      3.07 o 
  -3  -3   1        3.45        2.07      0.43 o 
  -2  -3   1      355.81      333.09      4.81 o 
  -1  -3   1       91.17       79.32      1.34 o 
   0  -3   1      152.60      143.90      2.55 o 
   1  -3   1     1791.82     1768.63     19.03 o 
   2  -3   1       37.27       26.06      0.56 o 
   3  -3   1      130.47      143.50      2.04 o 
   4  -3   1       16.34       19.42      0.64 o 
   5  -3   1      451.70      478.06      5.21 o 
   6  -3   1      129.62      124.79      2.18 o 
   7  -3   1       82.00       81.31      2.04 o 
   8  -3   1      843.81      794.57     11.83 o 
   9  -3   1       11.35        9.74      2.22 o 
  10  -3   1       27.80       41.71      3.64 o 
  11  -3   1       21.76       19.51      3.27 o 
 -10  -2   1       22.09       18.95      2.72 o 
  -9  -2   1        2.51        1.99      1.48 o 
  -8  -2   1       35.06       39.03      2.55 o 
  -7  -2   1      110.44      106.87      5.29 o 
  -6  -2   1        4.61        4.82      1.04 o 
  -5  -2   1        5.53        4.09      0.69 o 
  -4  -2   1      520.09      553.93      6.66 o 
  -3  -2   1        0.58        0.47      0.33 o 
  -2  -2   1      523.39      522.03      5.16 o 
  -1  -2   1        2.79        1.69      0.23 o 
   0  -2   1     2493.17     2558.59     24.79 o 
   1  -2   1     3798.96     3522.92     78.14 o 
   2  -2   1      479.74      483.30      4.64 o 
   3  -2   1      264.12      257.84      2.78 o 
   4  -2   1       89.01       87.52      1.59 o 
   5  -2   1      740.81      809.59      8.65 o 
   6  -2   1       74.36       81.66      1.81 o 
   7  -2   1        0.43        0.77      0.59 o 
   8  -2   1        1.12        0.33      1.78 o 
   9  -2   1        0.29        0.49      1.18 o 
  10  -2   1       47.54       48.40      4.08 o 
  11  -2   1       35.64       34.81      6.33 o 
 -10  -1   1        6.50        8.42      2.94 o 
  -9  -1   1        0.81        0.66      1.11 o 
  -8  -1   1      152.92      154.28      3.76 o 
  -7  -1   1      765.50      736.07     10.89 o 
  -6  -1   1     1245.43     1184.35     13.27 o 
  -5  -1   1        8.91       12.30      0.94 o 
  -4  -1   1      494.71      513.71      5.76 o 
  -3  -1   1      688.69      634.83      6.60 o 
  -2  -1   1       16.05       17.42      0.64 o 
  -1  -1   1      128.10      140.41      1.68 o 
   0  -1   1      370.15      374.94      3.50 o 
   1  -1   1     2966.91     2856.32     97.01 o 
   2  -1   1      363.62      364.02      3.70 o 
   3  -1   1      619.37      658.76      6.82 o 
   4  -1   1       65.61       73.24      1.50 o 
   5  -1   1       41.18       56.08      1.47 o 
   6  -1   1        9.22        9.08      0.91 o 
   7  -1   1      307.68      295.25      5.48 o 
   8  -1   1       20.12       20.50      1.49 o 
   9  -1   1       17.52       20.33      2.35 o 
  10  -1   1       50.01       53.12      5.07 o 
  11  -1   1       12.53       17.69      5.03 o 
 -11   0   1        2.97        5.75      3.45 o 
 -10   0   1        4.65        2.17      1.84 o 
  -9   0   1        1.56        3.25      1.29 o 
  -8   0   1       23.01       25.30      1.96 o 
  -7   0   1       73.18       69.41      2.33 o 
  -6   0   1        3.91        2.78      0.63 o 
  -5   0   1      147.28      136.71      2.23 o 
  -4   0   1      372.23      375.55      4.16 o 
  -3   0   1     1857.57     1806.09     16.08 o 
  -2   0   1        5.60        5.39      0.35 o 
  -1   0   1      440.51      476.05      4.95 o 
   0   0   1     1142.32     1123.34     11.96 o 
   1   0   1     5910.70     5071.32     64.69 o 
   2   0   1       16.66       18.18      0.62 o 
   3   0   1       23.37       35.61      0.99 o 
   4   0   1      327.70      372.94      4.76 o 
   5   0   1        4.67        2.16      0.96 o 
   6   0   1        1.56        0.71      0.68 o 
   7   0   1        1.30        1.77      1.14 o 
   8   0   1        0.00       -0.81      0.99 o 
   9   0   1        8.53        8.25      1.80 o 
  10   0   1        4.56        3.41      2.77 o 
  11   0   1       29.13       32.36      8.77 o 
 -11   1   1        5.28        7.48      2.70 o 
 -10   1   1        9.99        8.41      2.37 o 
  -9   1   1       16.74       15.91      2.22 o 
  -8   1   1        2.60        1.48      0.95 o 
  -7   1   1       13.32       15.00      1.12 o 
  -6   1   1       33.15       31.12      1.83 o 
  -5   1   1      159.68      154.80      2.45 o 
  -4   1   1       42.06       50.14      1.11 o 
  -3   1   1     4079.98     4055.01     37.27 o 
  -2   1   1      881.37      868.01      7.84 o 
  -1   1   1      713.59      694.60      6.33 o 
   0   1   1      160.79      181.80      2.16 o 
   1   1   1      400.43      425.10      5.15 o 
   2   1   1      200.49      183.44      2.64 o 
   3   1   1     1121.28     1151.94     13.09 o 
   4   1   1       14.34       22.92      0.95 o 
   5   1   1       76.84       80.35      2.32 o 
   6   1   1      462.69      450.88      8.07 o 
   7   1   1       23.38       24.11      1.87 o 
   8   1   1        4.30        6.22      1.66 o 
   9   1   1       25.55       33.65      6.13 o 
  10   1   1       28.62       37.73      5.25 o 
 -11   2   1        0.66        4.65      2.52 o 
 -10   2   1       14.88       12.68      4.46 o 
  -9   2   1      160.65      159.67      5.01 o 
  -8   2   1      146.55      134.75      4.27 o 
  -7   2   1      119.40      126.79      2.79 o 
  -6   2   1       30.75       32.34      1.19 o 
  -5   2   1       20.52       32.56      1.04 o 
  -4   2   1        1.70        1.49      0.36 o 
  -3   2   1      172.52      126.47      1.68 o 
  -2   2   1     6839.72     6450.17     56.35 o 
  -1   2   1    16025.20    13806.87    158.26 o 
   0   2   1       49.86       48.83      1.04 o 
   1   2   1      645.69      653.96      7.06 o 
   2   2   1      399.34      366.68      4.10 o 
   3   2   1     1430.04     1607.35     16.64 o 
   4   2   1        0.59        0.48      0.51 o 
   5   2   1       50.79       51.52      2.36 o 
   6   2   1      192.90      190.36      4.69 o 
   7   2   1       56.86       60.94      3.81 o 
   8   2   1       46.40       65.45      4.10 o 
   9   2   1        4.69        6.55      2.53 o 
  10   2   1        6.80        8.35      2.72 o 
 -11   3   1       19.84       22.86      4.17 o 
 -10   3   1        2.13        3.34      1.78 o 
  -9   3   1      145.34      147.41      5.80 o 
  -8   3   1       14.67       18.68      1.62 o 
  -7   3   1       49.97       52.30      1.64 o 
  -6   3   1        9.69        6.70      0.83 o 
  -5   3   1       58.06       71.81      1.43 o 
  -4   3   1     1389.90     1515.54     13.83 o 
  -3   3   1      405.49      447.97      5.66 o 
  -2   3   1     2854.13     2925.74     25.57 o 
  -1   3   1      976.10     1058.05     10.11 o 
   0   3   1      434.80      412.21      4.63 o 
   1   3   1      843.17      883.42     10.25 o 
   2   3   1     1560.97     1609.09     17.73 o 
   3   3   1        8.03       12.76      0.85 o 
   4   3   1      153.31      150.98      2.58 o 
   5   3   1      137.07      133.45      3.65 o 
   6   3   1      588.60      551.00     12.28 o 
   7   3   1       71.90       68.30      5.01 o 
   8   3   1        0.90       -0.29      2.17 o 
   9   3   1        0.05        0.11      2.07 o 
 -12   4   1        5.42        9.42      4.46 o 
 -11   4   1       28.09       32.51      7.69 o 
 -10   4   1        0.94        1.24      1.56 o 
  -9   4   1       24.28       19.77      2.29 o 
  -8   4   1       81.14       81.19      3.22 o 
  -7   4   1      128.63      122.87      2.89 o 
  -6   4   1       12.09       17.28      0.88 o 
  -5   4   1        8.27        5.94      0.71 o 
  -4   4   1      164.51      178.82      2.90 o 
  -3   4   1      258.73      319.98      3.18 o 
  -2   4   1     2292.18     2280.53     21.21 o 
  -1   4   1     2378.65     2495.02     26.43 o 
   0   4   1      526.34      515.21      6.96 o 
   1   4   1        8.11        1.90      0.44 o 
   2   4   1      529.75      537.88      7.80 o 
   3   4   1      114.36      105.00      2.46 o 
   4   4   1       88.90       96.49      4.95 o 
   5   4   1        8.33        7.52      1.93 o 
   6   4   1       64.86       65.68      8.34 o 
   7   4   1       45.38       52.77      4.79 o 
   8   4   1       22.86       24.08      3.22 o 
   9   4   1       32.47       27.18      8.63 o 
 -12   5   1        1.68       -1.12      2.48 o 
 -11   5   1        0.51       -1.02      2.01 o 
 -10   5   1        0.17        1.03      1.46 o 
  -9   5   1       32.25       33.21      2.32 o 
  -8   5   1       15.64       14.82      1.60 o 
  -7   5   1       29.84       28.57      1.81 o 
  -6   5   1        0.35        0.41      0.57 o 
  -5   5   1       62.75       66.12      1.89 o 
  -4   5   1        7.52        7.78      0.60 o 
  -3   5   1      706.26      742.08      7.55 o 
  -2   5   1      585.93      618.66      8.46 o 
  -1   5   1      458.84      441.63      5.74 o 
   0   5   1        4.28        1.56      0.46 o 
   1   5   1       38.32       30.83      1.96 o 
   2   5   1      441.22      435.93      9.44 o 
   3   5   1       83.12       73.46      3.42 o 
   4   5   1      421.52      415.82     15.86 o 
   5   5   1       56.90       57.33      4.69 o 
   6   5   1        8.46        7.64      2.87 o 
   7   5   1       11.03       10.01      3.30 o 
   8   5   1       47.89       56.80      5.18 o 
 -12   6   1        0.95        2.03      2.51 o 
 -11   6   1       17.32       17.47      3.31 o 
 -10   6   1       43.43       42.94      8.70 o 
  -9   6   1      183.09      180.52      6.35 o 
  -8   6   1       11.08        9.14      1.33 o 
  -7   6   1       17.32       18.37      1.55 o 
  -6   6   1       78.27       68.04      2.42 o 
  -5   6   1        2.40        1.13      0.49 o 
  -4   6   1       14.12       15.25      0.87 o 
  -3   6   1        0.64        1.19      0.40 o 
  -2   6   1        7.61        6.30      0.52 o 
  -1   6   1      435.62      435.58      6.45 o 
   0   6   1      125.94      116.76      2.10 o 
   1   6   1      234.81      234.92      3.74 o 
   2   6   1       40.84       38.83      2.17 o 
   3   6   1        9.73        5.48      1.63 o 
   4   6   1       67.52       69.53      5.00 o 
   5   6   1        1.11        0.18      2.21 o 
   6   6   1        0.10        0.91      2.55 o 
   7   6   1       71.13       81.33      5.26 o 
 -11   7   1      118.82      126.31      6.89 o 
 -10   7   1       10.91       12.88      2.88 o 
  -9   7   1       42.25       45.00      3.85 o 
  -8   7   1       77.46       86.05      4.65 o 
  -7   7   1       16.89       24.29      1.81 o 
  -6   7   1       17.97       13.98      1.30 o 
  -5   7   1      359.10      358.29      6.59 o 
  -4   7   1      336.70      346.10      4.78 o 
  -3   7   1       44.85       41.74      1.20 o 
  -2   7   1      156.40      150.93      2.70 o 
  -1   7   1       39.33       35.79      1.82 o 
   0   7   1      403.40      385.92      5.30 o 
   1   7   1       93.55       80.13      2.86 o 
   2   7   1      410.71      418.62      8.21 o 
   3   7   1      535.04      497.08     14.40 o 
   4   7   1       10.66       12.28      3.17 o 
   5   7   1        0.05        2.27      2.63 o 
   6   7   1        1.89        2.88      2.29 o 
 -11   8   1       69.30       83.62     10.36 o 
 -10   8   1        0.00        1.35      1.92 o 
  -9   8   1       80.40       76.87      4.76 o 
  -8   8   1      185.29      173.82      6.90 o 
  -7   8   1       68.53       59.61      3.91 o 
  -6   8   1      151.29      147.55      4.57 o 
  -5   8   1       99.45       85.16      2.79 o 
  -4   8   1       23.27       18.92      1.21 o 
  -3   8   1        3.19        4.59      0.69 o 
  -2   8   1        3.87        3.00      0.62 o 
  -1   8   1        4.28        6.36      1.43 o 
   0   8   1      644.42      622.91      9.04 o 
   1   8   1        5.15        5.34      1.31 o 
   2   8   1       14.98       19.85      2.59 o 
   3   8   1       23.73       22.57      3.73 o 
   4   8   1        1.37        2.65      2.58 o 
   5   8   1        1.75        0.42      2.20 o 
 -11   9   1        8.95        7.15      3.00 o 
 -10   9   1       12.72       16.73      3.24 o 
  -9   9   1       29.35       35.16      3.64 o 
  -8   9   1      189.44      185.53     10.21 o 
  -7   9   1        2.12        4.53      1.70 o 
  -6   9   1       22.26       22.93      5.90 o 
  -5   9   1       71.22       62.07      3.80 o 
  -4   9   1       85.56       91.28      3.62 o 
  -3   9   1       36.88       34.11      1.78 o 
  -2   9   1        7.11        6.46      1.01 o 
  -1   9   1       52.02       45.01      2.29 o 
   0   9   1      189.00      184.27      7.02 o 
   1   9   1       84.20       77.52      4.85 o 
   2   9   1       49.42       47.45      4.88 o 
   3   9   1        4.09        5.14      3.06 o 
   4   9   1       41.87       44.51      4.34 o 
 -10  10   1       35.71       38.04      4.15 o 
  -9  10   1        1.15        0.34      2.73 o 
  -8  10   1       15.34       13.62      5.25 o 
  -7  10   1        0.34       -0.18      1.56 o 
  -6  10   1      145.20      143.18      6.08 o 
  -5  10   1        2.41        1.22      1.39 o 
  -4  10   1       48.88       47.23      4.89 o 
  -3  10   1       62.38       64.64      3.61 o 
  -2  10   1       24.02       16.31      2.22 o 
  -1  10   1        0.62        1.32      1.73 o 
   0  10   1       17.35       19.41      2.77 o 
   1  10   1       40.15       47.77      3.78 o 
   2  10   1        0.23       -1.99      1.99 o 
   3  10   1       51.68       53.59      4.57 o 
  -9  11   1       76.87       86.98      5.55 o 
  -8  11   1       86.13      100.42      5.61 o 
  -7  11   1       35.00       37.47      6.54 o 
  -6  11   1       63.91       71.68      6.62 o 
  -5  11   1       16.23       18.73      2.66 o 
  -4  11   1        3.08        1.72      2.80 o 
  -3  11   1      165.83      163.01      6.39 o 
  -2  11   1       23.80       23.31      5.18 o 
  -1  11   1        7.61        5.25      2.73 o 
   0  11   1        0.23        0.51      2.05 o 
   1  11   1       52.71       56.83      4.21 o 
  -8  12   1        7.93        4.36      2.07 o 
  -7  12   1       44.66       52.63      8.77 o 
  -6  12   1       82.57       87.91      8.20 o 
  -5  12   1        0.55        0.58      1.94 o 
  -4  12   1        0.35        1.17      3.16 o 
  -3  12   1       41.71       51.92      6.62 o 
  -2  12   1        0.28        1.87      3.60 o 
  -1  12   1        9.39       13.75      2.71 o 
   0  12   1        0.04       -1.44      3.88 o 
  -5  13   1        2.62        3.70      2.03 o 
  -4  13   1       13.09       14.81      5.18 o 
   2 -13   2        6.82        5.61      2.59 o 
   3 -13   2      108.75      110.75      7.62 o 
   4 -13   2        1.90        2.45      2.16 o 
   5 -13   2       98.30      108.16      7.48 o 
   6 -13   2        0.10        1.15      1.87 o 
   7 -13   2       49.65       43.44      5.47 o 
  -1 -12   2        9.66       15.51      2.98 o 
   0 -12   2       12.00       11.49      2.63 o 
   1 -12   2       17.77       16.14      2.07 o 
   2 -12   2       31.57       27.90      4.03 o 
   3 -12   2      133.76      136.21      8.20 o 
   4 -12   2       15.23       12.37      3.16 o 
   5 -12   2       88.02       87.16      6.47 o 
   6 -12   2       18.87       12.94      3.02 o 
   7 -12   2       36.18       43.44      5.18 o 
   8 -12   2        0.01       -1.44      1.58 o 
   9 -12   2        2.93        2.30      2.30 o 
  -3 -11   2       16.88       16.12      3.63 o 
  -2 -11   2        4.33        3.73      2.18 o 
  -1 -11   2       14.17       17.88      2.76 o 
   0 -11   2      105.96      100.49      4.20 o 
   1 -11   2       50.19       49.42      2.52 o 
   2 -11   2        6.61        8.28      1.19 o 
   3 -11   2       29.87       31.15      2.18 o 
   4 -11   2       43.95       52.86      3.17 o 
   5 -11   2      176.72      182.20     16.37 o 
   6 -11   2        8.85       14.97      3.45 o 
   7 -11   2       24.45       22.44      3.88 o 
   8 -11   2       78.46       82.13      6.76 o 
   9 -11   2        7.55        7.48      2.73 o 
  10 -11   2       21.16       22.29      4.17 o 
  -4 -10   2       29.60       29.73      3.78 o 
  -3 -10   2        6.97        5.38      2.80 o 
  -2 -10   2        0.88        0.05      1.64 o 
  -1 -10   2        2.97        1.77      1.54 o 
   0 -10   2      230.64      243.71     12.89 o 
   1 -10   2       25.65       25.79      1.93 o 
   2 -10   2       36.76       42.43      1.95 o 
   3 -10   2       45.34       42.24      1.68 o 
   4 -10   2        0.19       -0.09      0.80 o 
   5 -10   2      390.34      361.45      8.54 o 
   6 -10   2       16.04       19.01      2.09 o 
   7 -10   2       22.21       25.37      2.46 o 
   8 -10   2      281.84      282.13      9.44 o 
   9 -10   2        1.85       -1.57      3.31 o 
  10 -10   2        5.81        3.91      1.97 o 
  -5  -9   2        0.27       -2.42      2.74 o 
  -4  -9   2       88.76       92.20      5.23 o 
  -3  -9   2        5.53        7.83      2.17 o 
  -2  -9   2      173.45      177.49      6.28 o 
  -1  -9   2       14.33       14.86      1.32 o 
   0  -9   2        3.77        2.60      1.17 o 
   1  -9   2       90.49       83.89      3.23 o 
   2  -9   2        0.81       -0.52      0.67 o 
   3  -9   2       28.68       27.73      1.10 o 
   4  -9   2      419.93      429.82      6.91 o 
   5  -9   2      232.54      244.87      4.75 o 
   6  -9   2        0.85        1.44      0.98 o 
   7  -9   2       59.04       68.74      6.44 o 
   8  -9   2      197.01      215.03      6.53 o 
   9  -9   2        0.11       -1.34      1.34 o 
  10  -9   2       11.36       18.73      3.31 o 
  11  -9   2        0.22        0.19      1.97 o 
  -6  -8   2       24.57       31.03      3.81 o 
  -5  -8   2       16.47       17.53      2.91 o 
  -4  -8   2       12.10        9.08      2.26 o 
  -3  -8   2       25.55       26.51      3.04 o 
  -2  -8   2       12.85       10.99      1.58 o 
  -1  -8   2        6.11        4.63      0.74 o 
   0  -8   2       42.44       40.63      2.01 o 
   1  -8   2      267.33      271.32      9.16 o 
   2  -8   2        0.07       -0.23      0.61 o 
   3  -8   2        2.80        5.38      0.59 o 
   4  -8   2      207.64      204.99      4.01 o 
   5  -8   2      342.80      326.91      5.63 o 
   6  -8   2       59.81       57.33      2.45 o 
   7  -8   2      133.20      132.68      3.93 o 
   8  -8   2      187.94      175.71      5.71 o 
   9  -8   2      111.67      120.75      5.41 o 
  10  -8   2        2.03        2.00      2.30 o 
  11  -8   2       10.10       11.45      2.76 o 
  -7  -7   2       28.60       30.34      3.98 o 
  -6  -7   2        6.46        6.35      2.34 o 
  -5  -7   2       47.27       53.27      3.87 o 
  -4  -7   2       19.33       16.23      2.18 o 
  -3  -7   2      161.42      167.66      4.68 o 
  -2  -7   2        1.51        1.82      0.91 o 
  -1  -7   2        0.15       -0.17      0.42 o 
   0  -7   2       12.36        9.81      1.21 o 
   1  -7   2       25.31       20.85      1.33 o 
   2  -7   2       58.71       62.17      2.50 o 
   3  -7   2        4.29        6.26      0.57 o 
   4  -7   2      151.81      146.90      2.55 o 
   5  -7   2      117.58      113.89      2.80 o 
   6  -7   2      227.18      226.69      4.43 o 
   7  -7   2       69.75       68.68      2.76 o 
   8  -7   2       64.63       67.45      2.89 o 
   9  -7   2        0.11        0.51      1.20 o 
  10  -7   2        0.68        1.62      1.68 o 
  11  -7   2        3.72        3.31      2.32 o 
  -8  -6   2       11.42        8.38      3.23 o 
  -7  -6   2       44.28       57.77      4.46 o 
  -6  -6   2       79.38       78.83      4.62 o 
  -5  -6   2      192.80      197.07      5.21 o 
  -4  -6   2        1.77        3.53      1.02 o 
  -3  -6   2      275.57      257.28      5.71 o 
  -2  -6   2        6.17        7.29      0.83 o 
  -1  -6   2       20.22       14.49      0.76 o 
   0  -6   2      357.37      383.45      6.19 o 
   1  -6   2       22.24       18.49      1.14 o 
   2  -6   2      243.04      240.38      3.26 o 
   3  -6   2        9.30       11.50      1.07 o 
   4  -6   2      727.59      795.03      8.89 o 
   5  -6   2       52.38       49.21      1.50 o 
   6  -6   2      277.78      284.39      5.08 o 
   7  -6   2       13.11       12.40      1.15 o 
   8  -6   2      115.58      114.52      3.69 o 
   9  -6   2        8.38        8.74      1.42 o 
  10  -6   2       33.83       33.25      3.40 o 
  11  -6   2        2.35        4.23      3.24 o 
  -8  -5   2        7.85        5.52      2.41 o 
  -7  -5   2      131.43      133.52      8.83 o 
  -6  -5   2      202.06      202.45      5.44 o 
  -5  -5   2        1.39        1.52      0.99 o 
  -4  -5   2      109.17      103.95      2.99 o 
  -3  -5   2      398.93      418.32      6.00 o 
  -2  -5   2      506.49      485.86      7.74 o 
  -1  -5   2      263.91      297.78      3.70 o 
   0  -5   2      329.29      295.32      4.87 o 
   1  -5   2       89.74       87.45      2.08 o 
   2  -5   2      209.08      187.00      2.48 o 
   3  -5   2       41.33       44.62      1.58 o 
   4  -5   2      465.07      448.10      4.77 o 
   5  -5   2       47.83       39.20      1.43 o 
   6  -5   2      223.83      224.99      4.01 o 
   7  -5   2      110.43      110.18      3.19 o 
   8  -5   2       56.12       54.26      2.28 o 
   9  -5   2      247.75      216.12      6.39 o 
  10  -5   2       76.97       80.86      4.84 o 
  11  -5   2        0.00        0.75      1.87 o 
  -9  -4   2        0.31        0.54      1.54 o 
  -8  -4   2       10.12       11.02      2.53 o 
  -7  -4   2       99.69      101.11      3.86 o 
  -6  -4   2      100.83      100.78      3.28 o 
  -5  -4   2        1.62        0.18      0.84 o 
  -4  -4   2        0.21        0.55      0.50 o 
  -3  -4   2      154.06      142.93      2.88 o 
  -2  -4   2     1089.79     1114.70     13.98 o 
  -1  -4   2      129.29      142.02      2.21 o 
   0  -4   2      205.34      204.79      2.58 o 
   1  -4   2        0.89        2.34      0.31 o 
   2  -4   2     1136.32     1250.53     13.05 o 
   3  -4   2        2.12        0.69      0.25 o 
   4  -4   2       29.33       40.83      1.03 o 
   5  -4   2      521.58      506.16      5.77 o 
   6  -4   2      199.37      213.64      3.75 o 
   7  -4   2      187.42      183.17      3.93 o 
   8  -4   2      308.38      308.78      7.73 o 
   9  -4   2      115.28      117.57      4.67 o 
  10  -4   2        6.85        8.59      2.14 o 
  11  -4   2       16.99       32.83      3.61 o 
 -10  -3   2        5.07        7.87      2.21 o 
  -9  -3   2        0.01        1.41      1.50 o 
  -8  -3   2        0.48        0.73      1.31 o 
  -7  -3   2       45.06       42.01      2.34 o 
  -6  -3   2        3.31        4.25      1.32 o 
  -5  -3   2     1234.01     1185.94     15.68 o 
  -4  -3   2      228.09      227.70      3.50 o 
  -3  -3   2      332.06      342.17      5.46 o 
  -2  -3   2     2367.21     2413.99     24.26 o 
  -1  -3   2      339.96      383.36      4.30 o 
   0  -3   2       27.14       15.76      0.61 o 
   1  -3   2     1198.13     1335.00     12.12 o 
   2  -3   2     1414.21     1310.41     12.66 o 
   3  -3   2      616.58      621.35      5.83 o 
   4  -3   2       68.32       85.56      1.50 o 
   5  -3   2      450.65      463.76      5.43 o 
   6  -3   2       19.35       22.79      1.07 o 
   7  -3   2       19.03       17.11      1.29 o 
   8  -3   2        8.06        5.61      1.29 o 
   9  -3   2      269.86      257.10      6.35 o 
  10  -3   2        0.04        2.33      1.52 o 
  11  -3   2       61.01       57.96      7.62 o 
 -10  -2   2        5.59       11.59      2.25 o 
  -9  -2   2       27.25       26.74      2.20 o 
  -8  -2   2       10.08        9.34      1.40 o 
  -7  -2   2      149.58      138.60      3.81 o 
  -6  -2   2      143.36      127.60      3.41 o 
  -5  -2   2       49.72       41.74      1.63 o 
  -4  -2   2      187.89      195.66      3.41 o 
  -3  -2   2      773.18      818.59      9.00 o 
  -2  -2   2     1465.55     1514.78     13.76 o 
  -1  -2   2     2611.74     2675.12     22.27 o 
   0  -2   2     3549.93     3526.03     49.09 o 
   1  -2   2      156.39      161.01      1.95 o 
   2  -2   2     1387.43     1356.92     11.64 o 
   3  -2   2      225.73      214.74      2.68 o 
   4  -2   2        2.19        2.14      0.44 o 
   5  -2   2      107.42      100.52      1.99 o 
   6  -2   2       68.56       66.44      1.67 o 
   7  -2   2      221.88      220.71      3.90 o 
   8  -2   2      193.16      185.82      5.52 o 
   9  -2   2       23.12       20.67      2.33 o 
  10  -2   2        0.64        3.38      2.40 o 
  11  -2   2       34.32       43.58      6.76 o 
 -10  -1   2        2.19       -1.19      1.63 o 
  -9  -1   2       40.45       39.90      2.38 o 
  -8  -1   2       13.26       13.50      1.41 o 
  -7  -1   2      257.01      243.98      4.66 o 
  -6  -1   2      191.41      184.06      3.71 o 
  -5  -1   2      175.63      161.35      2.68 o 
  -4  -1   2      103.29       96.80      1.72 o 
  -3  -1   2       16.57       16.22      0.65 o 
  -2  -1   2      153.21      174.89      2.76 o 
  -1  -1   2     9069.38     8082.23     71.61 o 
   0  -1   2     1206.39     1264.84     10.21 o 
   1  -1   2      947.02      934.31      9.23 o 
   2  -1   2       69.71       69.75      1.37 o 
   3  -1   2       19.60       16.65      0.85 o 
   4  -1   2      437.56      478.38      5.53 o 
   5  -1   2        3.76        2.66      0.60 o 
   6  -1   2        2.68        3.30      0.75 o 
   7  -1   2      757.97      721.97     11.34 o 
   8  -1   2      134.93      138.12      4.09 o 
   9  -1   2        6.38        7.10      4.89 o 
  10  -1   2       46.03       43.06      4.89 o 
  11  -1   2        0.09       -5.44      7.34 o 
 -11   0   2       72.19       66.61     10.07 o 
 -10   0   2       14.89       13.49      2.47 o 
  -9   0   2        1.43        1.47      1.19 o 
  -8   0   2        0.41        1.22      0.93 o 
  -7   0   2      270.56      254.73      4.31 o 
  -6   0   2      199.95      185.50      3.08 o 
  -5   0   2       63.95       60.82      1.67 o 
  -4   0   2      169.16      172.41      2.39 o 
  -3   0   2     1234.70     1221.67     11.92 o 
  -2   0   2        6.18        6.59      0.41 o 
  -1   0   2      796.03      873.38      7.54 o 
   0   0   2     2066.01     2078.52     17.29 o 
   1   0   2       72.48       79.88      1.31 o 
   2   0   2       10.40        8.23      0.46 o 
   3   0   2     1056.41     1143.53     12.11 o 
   4   0   2      189.90      238.57      3.67 o 
   5   0   2      194.38      201.94      3.53 o 
   6   0   2        8.77       11.26      1.32 o 
   7   0   2       53.08       48.08      3.73 o 
   8   0   2       38.80       43.60      3.73 o 
   9   0   2       16.11       21.59      3.62 o 
  10   0   2       47.03       57.43      5.61 o 
 -11   1   2        4.20        4.95      2.59 o 
 -10   1   2        4.43        5.22      4.75 o 
  -9   1   2       31.75       28.80      4.38 o 
  -8   1   2     1026.98      988.71     14.60 o 
  -7   1   2      282.64      268.00      4.74 o 
  -6   1   2      450.73      447.85      5.64 o 
  -5   1   2      265.74      257.80      4.49 o 
  -4   1   2        3.82        2.23      0.41 o 
  -3   1   2      479.63      471.79      5.49 o 
  -2   1   2       26.31       24.75      0.69 o 
  -1   1   2      391.33      370.48      3.70 o 
   0   1   2     2423.33     2438.18     24.48 o 
   1   1   2      452.75      481.19      6.00 o 
   2   1   2     2233.83     2298.27     25.36 o 
   3   1   2      232.69      260.82      4.89 o 
   4   1   2       14.75       21.88      1.66 o 
   5   1   2       90.07       92.14      2.26 o 
   6   1   2        5.90        5.84      1.24 o 
   7   1   2       21.93       19.63      2.52 o 
   8   1   2       11.56       16.20      2.63 o 
   9   1   2        0.08        0.87      1.65 o 
  10   1   2        4.50       -2.73      6.04 o 
 -11   2   2       14.56       18.12      4.39 o 
 -10   2   2        5.16        6.02      2.38 o 
  -9   2   2       10.24        7.60      2.02 o 
  -8   2   2      291.03      283.74      6.46 o 
  -7   2   2        5.09        3.13      0.85 o 
  -6   2   2      287.02      285.41      5.92 o 
  -5   2   2      299.96      322.40      4.09 o 
  -4   2   2      143.95      133.85      2.08 o 
  -3   2   2      922.29     1012.17      9.42 o 
  -2   2   2       46.60       68.07      0.99 o 
  -1   2   2     9255.41     8477.67     73.77 o 
   0   2   2     1795.04     1816.59     17.03 o 
   1   2   2       25.55       44.08      0.99 o 
   2   2   2       40.13       40.62      1.14 o 
   3   2   2      157.77      154.52      2.72 o 
   4   2   2      141.24      153.18      2.84 o 
   5   2   2      176.16      152.62      6.17 o 
   6   2   2        5.35        2.72      1.74 o 
   7   2   2      102.63       95.99      4.74 o 
   8   2   2       23.31       19.22      3.48 o 
   9   2   2       45.35       61.05      5.31 o 
 -11   3   2        9.31       15.00      3.21 o 
 -10   3   2       15.44       14.05      2.55 o 
  -9   3   2       33.53       28.70      2.77 o 
  -8   3   2      533.49      513.72      9.56 o 
  -7   3   2        0.38        0.82      0.70 o 
  -6   3   2      319.42      318.06      4.26 o 
  -5   3   2      186.67      198.45      3.05 o 
  -4   3   2      619.69      655.87      7.50 o 
  -3   3   2      921.10      956.43      9.57 o 
  -2   3   2       64.36       74.00      1.06 o 
  -1   3   2      844.21      817.68      8.59 o 
   0   3   2      334.92      348.59      4.15 o 
   1   3   2      357.04      333.60      4.59 o 
   2   3   2     1313.52     1386.34     18.27 o 
   3   3   2      278.56      288.67      3.94 o 
   4   3   2        0.03       -0.12      0.84 o 
   5   3   2      133.37      129.70      7.09 o 
   6   3   2        7.13        4.38      1.88 o 
   7   3   2       31.65       35.47      4.10 o 
   8   3   2        0.01       -0.08      2.55 o 
   9   3   2       12.42       18.55      3.15 o 
 -12   4   2        0.06       -1.06      3.96 o 
 -11   4   2        7.46        4.30      2.50 o 
 -10   4   2       10.55        8.34      2.05 o 
  -9   4   2        0.28        0.21      1.30 o 
  -8   4   2       17.90       16.70      2.39 o 
  -7   4   2       33.79       33.72      2.01 o 
  -6   4   2        0.49        0.65      0.65 o 
  -5   4   2        0.13        0.89      0.49 o 
  -4   4   2      101.92       99.84      1.80 o 
  -3   4   2     2680.71     2721.39     22.80 o 
  -2   4   2       26.20       36.32      0.96 o 
  -1   4   2      140.97      100.13      1.73 o 
   0   4   2      324.31      311.10      3.94 o 
   1   4   2       26.77       20.46      0.89 o 
   2   4   2      289.86      254.41      4.92 o 
   3   4   2      329.17      319.54      5.76 o 
   4   4   2        0.03       -0.37      1.28 o 
   5   4   2       70.21       68.08      3.83 o 
   6   4   2       10.41        5.13      3.67 o 
   7   4   2       52.63       62.14      5.42 o 
   8   4   2       94.03       98.92      8.85 o 
 -12   5   2        0.40       -1.82      2.44 o 
 -11   5   2       11.06        4.89      2.88 o 
 -10   5   2        0.00        0.96      1.80 o 
  -9   5   2       21.68       18.44      1.90 o 
  -8   5   2        7.79       11.26      2.33 o 
  -7   5   2       13.64       12.13      1.34 o 
  -6   5   2       53.73       66.45      2.55 o 
  -5   5   2       12.60       14.47      0.87 o 
  -4   5   2       22.57       19.66      0.89 o 
  -3   5   2     1093.48     1158.54     11.37 o 
  -2   5   2      130.05      145.48      2.32 o 
  -1   5   2      100.21       90.56      1.72 o 
   0   5   2      148.17      142.02      2.36 o 
   1   5   2      276.19      256.93      3.60 o 
   2   5   2        7.03        7.65      1.79 o 
   3   5   2       42.43       42.48      2.48 o 
   4   5   2       75.20       86.00      5.28 o 
   5   5   2      112.38      102.56      7.98 o 
   6   5   2        8.04        5.65      2.66 o 
   7   5   2       13.53       15.13      3.80 o 
   8   5   2        1.06        2.47      3.74 o 
 -12   6   2       32.53       33.08      5.32 o 
 -11   6   2        0.25       -0.53      1.94 o 
 -10   6   2        6.79        6.88      5.03 o 
  -9   6   2       73.85       64.57      4.50 o 
  -8   6   2       13.22       10.07      1.75 o 
  -7   6   2       14.73       17.42      1.47 o 
  -6   6   2      266.63      254.12      5.24 o 
  -5   6   2       53.21       69.17      2.13 o 
  -4   6   2      525.43      508.03      7.67 o 
  -3   6   2     1195.57     1208.26     11.98 o 
  -2   6   2        0.38        2.08      0.50 o 
  -1   6   2        6.02        5.22      0.62 o 
   0   6   2      248.61      235.40      3.72 o 
   1   6   2       44.79       43.38      1.54 o 
   2   6   2     1065.33      988.76     15.69 o 
   3   6   2      191.58      195.20      6.41 o 
   4   6   2       67.87       67.96      5.04 o 
   5   6   2       23.48       17.34      3.54 o 
   6   6   2       22.88       28.41      4.44 o 
   7   6   2       19.90       16.99      4.96 o 
 -11   7   2        0.63        6.95      3.81 o 
 -10   7   2       26.62       30.76      3.96 o 
  -9   7   2        0.52       -0.23      2.80 o 
  -8   7   2        0.02       -0.03      1.32 o 
  -7   7   2       32.56       29.70      2.29 o 
  -6   7   2       82.73       92.17      3.55 o 
  -5   7   2      144.51      136.43      3.70 o 
  -4   7   2      178.91      189.00      3.63 o 
  -3   7   2        3.17        5.74      0.70 o 
  -2   7   2       64.80       70.17      2.86 o 
  -1   7   2       13.35        9.63      0.95 o 
   0   7   2       53.22       48.32      2.11 o 
   1   7   2       92.57       99.93      4.91 o 
   2   7   2      310.80      291.72      8.08 o 
   3   7   2        8.45        7.40      2.27 o 
   4   7   2       55.32       67.32      5.42 o 
   5   7   2       10.42       11.90      3.52 o 
   6   7   2       10.05       12.61      3.86 o 
 -11   8   2       15.38       14.13      3.38 o 
 -10   8   2       42.37       38.89      4.18 o 
  -9   8   2        0.48        1.26      2.73 o 
  -8   8   2       78.91       75.30      4.65 o 
  -7   8   2       51.68       53.05      3.72 o 
  -6   8   2       59.82       62.46      3.88 o 
  -5   8   2       10.38       13.62      1.61 o 
  -4   8   2        2.80        4.32      0.98 o 
  -3   8   2       30.13       32.43      1.97 o 
  -2   8   2       25.77       24.91      1.44 o 
  -1   8   2      129.92      137.12      3.23 o 
   0   8   2      141.06      147.63      4.15 o 
   1   8   2       64.07       69.74      4.31 o 
   2   8   2       16.88       20.34      2.85 o 
   3   8   2        5.09        5.29      4.96 o 
   4   8   2        2.69        6.06      3.14 o 
   5   8   2       36.41       38.02      5.11 o 
 -11   9   2       36.79       38.58      4.52 o 
 -10   9   2       20.20       22.36      3.55 o 
  -9   9   2       16.07       15.95      2.92 o 
  -8   9   2        7.57       10.63      2.35 o 
  -7   9   2       62.27       60.48      4.04 o 
  -6   9   2        1.22        0.88      1.43 o 
  -5   9   2       74.53       80.95      4.23 o 
  -4   9   2        0.00        2.92      1.39 o 
  -3   9   2      102.42      110.28      6.33 o 
  -2   9   2       43.59       47.97      2.68 o 
  -1   9   2        5.17        5.46      1.80 o 
   0   9   2        2.81        2.29      1.75 o 
   1   9   2       86.29       88.61      4.76 o 
   2   9   2       35.72       30.34      3.36 o 
   3   9   2        0.05       -2.66      6.40 o 
   4   9   2       11.99        9.98      3.83 o 
 -10  10   2        4.20        5.12      2.57 o 
  -9  10   2      138.18      146.67      9.06 o 
  -8  10   2        3.70        1.29      1.60 o 
  -7  10   2       29.23       30.25      6.47 o 
  -6  10   2       16.61       22.14      2.74 o 
  -5  10   2       21.34       22.61      3.38 o 
  -4  10   2       11.72       15.39      2.29 o 
  -3  10   2       29.80       31.18      2.34 o 
  -2  10   2      213.74      202.73     10.50 o 
  -1  10   2      118.23      128.36      8.92 o 
   0  10   2       13.64       11.34      2.59 o 
   1  10   2      101.98      112.85      5.65 o 
   2  10   2        5.49        7.06      2.90 o 
  -9  11   2       99.16      108.07      6.23 o 
  -8  11   2        0.08       -1.73      2.09 o 
  -7  11   2       42.85       48.49      3.91 o 
  -6  11   2        4.22        1.17      1.58 o 
  -5  11   2       36.32       48.76      3.75 o 
  -4  11   2        8.01       12.29      2.31 o 
  -3  11   2        4.48        3.45      3.60 o 
  -2  11   2       47.59       47.70      4.26 o 
  -1  11   2        6.78        7.56      2.80 o 
   0  11   2       19.58       19.19      3.71 o 
   1  11   2       56.15       58.05      4.65 o 
  -8  12   2        5.89        8.52      2.52 o 
  -7  12   2        0.02        0.02      2.52 o 
  -6  12   2       20.43       20.36      3.45 o 
  -5  12   2        1.35        1.51      1.74 o 
  -4  12   2       17.01       18.12      5.03 o 
  -3  12   2       16.70        9.35      4.46 o 
  -2  12   2       34.71       35.38      6.47 o 
  -1  12   2        0.03        1.69      3.38 o 
   1 -13   3       22.98       26.26      4.75 o 
   2 -13   3        0.90       -1.29      2.01 o 
   3 -13   3       10.78        7.91      2.88 o 
   4 -13   3       77.96       81.98      6.90 o 
   5 -13   3        0.00        1.15      1.87 o 
   6 -13   3       96.89       94.78      7.34 o 
   7 -13   3       14.92       13.09      3.45 o 
  -1 -12   3       11.01       11.33      2.85 o 
   0 -12   3       16.90       16.95      2.78 o 
   1 -12   3       46.03       48.05      3.00 o 
   2 -12   3        9.91       14.01      2.52 o 
   3 -12   3       17.16       21.78      3.00 o 
   4 -12   3       86.85       87.25      5.22 o 
   5 -12   3       53.59       52.07      5.47 o 
   6 -12   3       47.11       48.33      5.18 o 
   7 -12   3        5.12        6.04      2.45 o 
   8 -12   3        8.02        3.16      2.45 o 
   9 -12   3       11.15        6.62      2.88 o 
  -3 -11   3       12.73       11.30      2.81 o 
  -2 -11   3       37.58       41.07      3.95 o 
  -1 -11   3       23.32       19.94      3.13 o 
   0 -11   3       66.08       66.72      4.15 o 
   1 -11   3       49.49       49.10      2.97 o 
   2 -11   3        8.34        9.74      1.53 o 
   3 -11   3       45.00       48.50      3.87 o 
   4 -11   3       12.31       11.80      1.87 o 
   5 -11   3       70.48       63.22      4.35 o 
   6 -11   3        2.65        1.41      1.30 o 
   7 -11   3       10.48       15.09      2.52 o 
   8 -11   3        0.06       -1.44      1.58 o 
   9 -11   3       70.39       75.37      6.76 o 
  10 -11   3        7.47        5.75      2.73 o 
  -4 -10   3       69.92       71.71      5.09 o 
  -3 -10   3      130.14      137.38      6.36 o 
  -2 -10   3       20.50       23.37      2.95 o 
  -1 -10   3       13.43       11.14      2.73 o 
   0 -10   3        2.26        0.29      1.05 o 
   1 -10   3      273.93      278.61      7.45 o 
   2 -10   3        0.62        0.45      0.57 o 
   3 -10   3      134.65      134.83      3.27 o 
   4 -10   3        7.80       12.52      1.81 o 
   5 -10   3      209.05      230.24      8.09 o 
   6 -10   3       10.31        6.79      1.82 o 
   7 -10   3        0.93       -1.20      2.30 o 
   8 -10   3       27.81       28.15      3.14 o 
   9 -10   3       80.17       94.35      7.05 o 
  10 -10   3        0.10        3.31      2.45 o 
  -5  -9   3        3.42        3.82      2.38 o 
  -4  -9   3      104.17       96.24      5.34 o 
  -3  -9   3        0.06        0.37      1.60 o 
  -2  -9   3        0.89       -1.24      1.24 o 
  -1  -9   3       22.90       23.63      1.72 o 
   0  -9   3       11.35       11.86      1.13 o 
   1  -9   3      190.59      201.06      3.24 o 
   2  -9   3       88.35       92.70      2.01 o 
   3  -9   3      160.19      166.52      3.33 o 
   4  -9   3      132.18      128.88      3.80 o 
   5  -9   3      277.64      274.72      5.23 o 
   6  -9   3       75.05       82.28      3.68 o 
   7  -9   3        0.88        1.11      1.13 o 
   8  -9   3      248.62      232.32      7.89 o 
   9  -9   3      156.69      138.29      6.29 o 
  10  -9   3        0.01        0.14      1.87 o 
  11  -9   3        8.79        9.92      3.16 o 
  -6  -8   3       23.48       20.13      5.49 o 
  -5  -8   3        5.87        5.70      2.53 o 
  -4  -8   3        0.26        0.34      1.50 o 
  -3  -8   3       13.78       11.52      2.15 o 
  -2  -8   3        5.81        5.84      1.18 o 
  -1  -8   3       81.64       81.35      2.58 o 
   0  -8   3        0.32       -0.40      0.40 o 
   1  -8   3      292.50      290.05      4.10 o 
   2  -8   3      131.17      131.90      2.40 o 
   3  -8   3      117.40      111.10      2.25 o 
   4  -8   3       43.60       37.57      1.64 o 
   5  -8   3       75.27       68.44      2.27 o 
   6  -8   3      136.39      134.99      3.37 o 
   7  -8   3       43.35       37.84      2.66 o 
   8  -8   3       13.48       14.36      1.99 o 
   9  -8   3       71.19       63.06      3.62 o 
  10  -8   3       85.51       92.19      9.35 o 
  11  -8   3        0.08        1.18      1.85 o 
  -7  -7   3        4.23        2.37      2.25 o 
  -6  -7   3       54.16       61.22      8.49 o 
  -5  -7   3        0.15        0.61      1.25 o 
  -4  -7   3      126.28      123.78      4.42 o 
  -3  -7   3        0.94       -0.76      0.81 o 
  -2  -7   3        4.14        3.82      1.00 o 
  -1  -7   3        4.01        2.47      0.67 o 
   0  -7   3       10.90       14.93      0.79 o 
   1  -7   3       39.11       34.33      1.06 o 
   2  -7   3      161.59      158.62      2.81 o 
   3  -7   3        0.03       -0.01      0.44 o 
   4  -7   3       44.79       42.52      1.38 o 
   5  -7   3       12.91       10.12      0.89 o 
   6  -7   3      326.17      336.01      5.86 o 
   7  -7   3        8.74        5.20      0.98 o 
   8  -7   3        1.91        1.23      0.97 o 
   9  -7   3       21.58       27.60      4.17 o 
  10  -7   3        0.59       -0.20      2.09 o 
  11  -7   3       44.31       55.46      5.68 o 
  -8  -6   3       47.11       40.46      4.66 o 
  -7  -6   3        1.18        1.32      2.03 o 
  -6  -6   3      205.38      209.06      7.97 o 
  -5  -6   3        5.38        3.93      1.34 o 
  -4  -6   3      149.18      149.63      3.80 o 
  -3  -6   3       64.97       68.73      2.41 o 
  -2  -6   3       22.62       19.61      1.18 o 
  -1  -6   3       19.45       25.69      1.42 o 
   0  -6   3      156.26      168.22      2.68 o 
   1  -6   3       91.33       83.27      2.53 o 
   2  -6   3        1.38        2.81      0.48 o 
   3  -6   3     1320.62     1433.20     16.41 o 
   4  -6   3      484.68      519.08      5.87 o 
   5  -6   3      234.68      246.52      4.40 o 
   6  -6   3      289.94      291.04      6.93 o 
   7  -6   3        0.36       -0.55      0.63 o 
   8  -6   3        0.02        0.63      0.76 o 
   9  -6   3       10.00       13.27      1.66 o 
  10  -6   3      114.27      115.47     11.07 o 
  11  -6   3       57.98       66.65      4.87 o 
  -9  -5   3        1.19        3.16      5.18 o 
  -8  -5   3       18.27       15.86      2.96 o 
  -7  -5   3        6.59        6.50      1.68 o 
  -6  -5   3      180.38      169.64      5.15 o 
  -5  -5   3       42.64       41.80      2.20 o 
  -4  -5   3      141.81      129.42      3.39 o 
  -3  -5   3        9.77        7.07      0.87 o 
  -2  -5   3        4.56        4.79      0.61 o 
  -1  -5   3      362.93      352.52      4.67 o 
   0  -5   3       25.68       20.64      0.91 o 
   1  -5   3      104.62      129.37      2.22 o 
   2  -5   3      217.24      234.41      3.46 o 
   3  -5   3       16.20       24.07      0.81 o 
   4  -5   3       29.62       28.06      1.73 o 
   5  -5   3      518.46      493.58      7.10 o 
   6  -5   3       46.77       40.79      1.64 o 
   7  -5   3      121.02      117.48      3.14 o 
   8  -5   3       53.00       48.98      2.19 o 
   9  -5   3        0.28        0.70      1.01 o 
  10  -5   3        0.96       -0.35      1.50 o 
  11  -5   3        2.22        3.78      2.07 o 
  -9  -4   3       32.02       32.18      3.37 o 
  -8  -4   3        2.71        1.42      1.21 o 
  -7  -4   3        0.31       -0.14      1.12 o 
  -6  -4   3      326.23      330.87      6.43 o 
  -5  -4   3      239.94      238.01      4.99 o 
  -4  -4   3       11.24       14.73      0.93 o 
  -3  -4   3      263.38      241.09      3.77 o 
  -2  -4   3       45.38       64.16      1.60 o 
  -1  -4   3     1202.32     1289.77     13.60 o 
   0  -4   3       12.23       16.96      0.69 o 
   1  -4   3       36.08       26.39      0.67 o 
   2  -4   3     1532.30     1639.89     15.85 o 
   3  -4   3      404.85      427.44      5.82 o 
   4  -4   3      244.03      260.00      3.24 o 
   5  -4   3      187.99      174.88      2.76 o 
   6  -4   3        2.31        1.16      0.53 o 
   7  -4   3      120.56      109.11      2.87 o 
   8  -4   3       79.37       71.52      2.63 o 
   9  -4   3       51.26       51.93      3.11 o 
  10  -4   3       11.97       15.01      2.24 o 
  11  -4   3        0.97        5.18      3.60 o 
 -10  -3   3        0.26        1.14      1.78 o 
  -9  -3   3       96.47      100.33      3.80 o 
  -8  -3   3       51.76       55.67      3.84 o 
  -7  -3   3        0.04       -0.31      0.82 o 
  -6  -3   3       33.41       35.18      1.98 o 
  -5  -3   3      423.64      421.77      7.02 o 
  -4  -3   3       20.77       25.29      1.13 o 
  -3  -3   3      362.15      368.95      4.74 o 
  -2  -3   3       32.50       51.15      1.12 o 
  -1  -3   3      579.34      564.16      5.99 o 
   0  -3   3     1439.40     1500.87     13.64 o 
   1  -3   3     2052.02     2242.93     22.90 o 
   2  -3   3      170.16      189.38      2.50 o 
   3  -3   3        1.00       10.25      1.22 o 
   4  -3   3      333.22      325.01      3.84 o 
   5  -3   3       17.94       16.00      0.85 o 
   6  -3   3      372.21      372.08      4.96 o 
   7  -3   3      293.14      265.93      4.59 o 
   8  -3   3      359.16      363.37     10.22 o 
   9  -3   3        0.14        2.46      1.31 o 
  10  -3   3       23.83       21.64      3.72 o 
  11  -3   3        8.95        5.18      3.45 o 
 -10  -2   3        2.64        1.03      1.56 o 
  -9  -2   3       19.11       17.01      1.98 o 
  -8  -2   3      139.30      125.18      3.54 o 
  -7  -2   3      145.01      147.36      4.02 o 
  -6  -2   3        7.94        9.84      1.11 o 
  -5  -2   3      201.44      214.94      3.35 o 
  -4  -2   3      230.26      234.09      3.57 o 
  -3  -2   3      269.43      278.25      3.59 o 
  -2  -2   3      313.70      332.46      3.73 o 
  -1  -2   3     8885.94     8383.43    120.98 o 
   0  -2   3     9665.32     8678.36     99.52 o 
   1  -2   3      985.52      966.85      9.73 o 
   2  -2   3      248.88      248.75      3.21 o 
   3  -2   3       87.45      115.82      1.87 o 
   4  -2   3      634.79      621.63      7.89 o 
   5  -2   3       49.95       49.64      1.56 o 
   6  -2   3      312.88      286.44      5.08 o 
   7  -2   3       74.68       73.09      2.99 o 
   8  -2   3      255.65      230.87      5.68 o 
   9  -2   3        3.73        0.66      2.73 o 
  10  -2   3       26.66       29.41      8.05 o 
  11  -2   3        5.34        3.87      2.80 o 
 -10  -1   3        1.12       -0.47      1.87 o 
  -9  -1   3       14.92       15.88      2.06 o 
  -8  -1   3       52.78       50.32      2.52 o 
  -7  -1   3       63.03       59.51      2.73 o 
  -6  -1   3      222.93      192.26      3.25 o 
  -5  -1   3       21.26       25.76      1.19 o 
  -4  -1   3      274.87      275.95      4.48 o 
  -3  -1   3      164.63      222.18      3.03 o 
  -2  -1   3     2010.82     2100.00     17.82 o 
  -1  -1   3     3956.88     4201.22     34.67 o 
   0  -1   3      203.36      198.15      2.18 o 
   1  -1   3       16.99       17.00      0.75 o 
   2  -1   3       55.43       52.73      1.50 o 
   3  -1   3     1045.41     1163.61     11.69 o 
   4  -1   3     1594.05     1719.00     17.00 o 
   5  -1   3      766.21      757.61      9.00 o 
   6  -1   3       15.01       13.53      1.05 o 
   7  -1   3      125.03      111.46      5.72 o 
   8  -1   3      312.94      295.68      8.46 o 
   9  -1   3       39.93       58.90      5.07 o 
  10  -1   3       49.19       57.71     10.72 o 
 -11   0   3        1.75        2.01      2.42 o 
 -10   0   3       11.74       12.18      2.83 o 
  -9   0   3       74.74       82.78      3.56 o 
  -8   0   3       99.84       92.47      3.19 o 
  -7   0   3      403.43      390.55      6.86 o 
  -6   0   3      106.48      102.53      2.39 o 
  -5   0   3       33.17       31.16      1.17 o 
  -4   0   3     1977.33     1993.16     20.85 o 
  -3   0   3      184.37      200.19      2.58 o 
  -2   0   3      379.11      325.94      3.35 o 
  -1   0   3      277.27      283.12      2.91 o 
   0   0   3      588.82      560.47      5.17 o 
   1   0   3      185.08      191.58      2.46 o 
   2   0   3      358.80      370.54      3.82 o 
   3   0   3      579.35      754.58      8.02 o 
   4   0   3     1216.68     1285.56     13.93 o 
   5   0   3      261.60      246.20      3.87 o 
   6   0   3       92.56       81.41      4.14 o 
   7   0   3        9.38       14.35      2.08 o 
   8   0   3       37.63       37.94      3.37 o 
   9   0   3       21.95       24.42      5.47 o 
  10   0   3       18.95       25.33      5.61 o 
 -11   1   3        0.58        0.43      2.18 o 
 -10   1   3        7.54        8.07      2.42 o 
  -9   1   3        5.85        5.83      2.21 o 
  -8   1   3        3.70        5.52      1.28 o 
  -7   1   3      656.30      635.29      9.56 o 
  -6   1   3        7.91        5.99      0.84 o 
  -5   1   3      344.33      351.18      4.84 o 
  -4   1   3      839.13      858.95     10.24 o 
  -3   1   3      154.19      165.28      2.21 o 
  -2   1   3        2.26        3.65      0.47 o 
  -1   1   3       25.03       34.05      0.84 o 
   0   1   3       30.04       29.26      0.77 o 
   1   1   3       27.16       25.14      1.14 o 
   2   1   3      464.39      542.06      7.13 o 
   3   1   3      403.60      425.21      5.57 o 
   4   1   3       36.91       37.99      1.31 o 
   5   1   3      468.94      442.17     17.69 o 
   6   1   3      189.25      162.27      5.12 o 
   7   1   3       70.75       65.45      3.59 o 
   8   1   3        9.77       10.79      2.96 o 
   9   1   3       60.51       63.63      7.41 o 
  10   1   3        9.64        7.19      6.76 o 
 -11   2   3       63.55       77.41      5.63 o 
 -10   2   3       15.57       11.34      2.67 o 
  -9   2   3        1.16       -3.14      4.06 o 
  -8   2   3       84.34       87.00      4.34 o 
  -7   2   3      273.91      272.99      5.06 o 
  -6   2   3       22.68       22.32      1.17 o 
  -5   2   3     1131.66     1150.62     11.78 o 
  -4   2   3       56.40       62.71      1.49 o 
  -3   2   3      698.50      681.95      6.71 o 
  -2   2   3        7.11       16.80      0.72 o 
  -1   2   3     1455.63     1527.81     13.81 o 
   0   2   3        4.41        6.78      0.45 o 
   1   2   3        0.15        1.01      0.38 o 
   2   2   3      495.79      542.96      6.64 o 
   3   2   3      215.51      226.27      3.96 o 
   4   2   3        0.90        1.64      0.83 o 
   5   2   3      235.77      235.26      6.89 o 
   6   2   3       45.63       53.40      3.59 o 
   7   2   3       20.63       20.35      3.81 o 
   8   2   3       54.50       52.33      5.47 o 
   9   2   3       10.90       15.11      4.53 o 
 -11   3   3        8.15        9.92      3.14 o 
 -10   3   3        0.52       -0.74      1.85 o 
  -9   3   3       35.05       32.19      2.95 o 
  -8   3   3       46.93       40.57      2.45 o 
  -7   3   3      160.98      162.45      5.58 o 
  -6   3   3      354.49      346.95      4.57 o 
  -5   3   3        1.42        2.36      0.67 o 
  -4   3   3     1070.37     1058.19     11.53 o 
  -3   3   3       15.28       15.92      0.64 o 
  -2   3   3      449.76      414.04      4.64 o 
  -1   3   3      394.77      375.96      3.94 o 
   0   3   3       43.49       25.41      0.94 o 
   1   3   3      372.07      377.75      4.47 o 
   2   3   3       78.23       67.33      1.99 o 
   3   3   3       50.47       53.54      1.82 o 
   4   3   3       47.86       52.79      3.23 o 
   5   3   3        0.07       -1.35      1.35 o 
   6   3   3        0.30        1.32      2.66 o 
   7   3   3        0.27        1.47      2.42 o 
   8   3   3       47.87       56.75     10.64 o 
 -11   4   3       28.93       36.20      5.97 o 
 -10   4   3       78.31       67.43      6.62 o 
  -9   4   3        0.05       -1.43      1.43 o 
  -8   4   3        6.32        3.52      1.21 o 
  -7   4   3      126.85      112.67      3.82 o 
  -6   4   3      143.88      131.49      2.71 o 
  -5   4   3        1.47        3.04      0.62 o 
  -4   4   3       31.44       23.95      1.36 o 
  -3   4   3      314.26      341.03      4.95 o 
  -2   4   3     5243.54     5469.03     53.37 o 
  -1   4   3       49.20       38.52      1.10 o 
   0   4   3      119.08      122.76      2.13 o 
   1   4   3        7.05       12.80      0.68 o 
   2   4   3      323.65      334.73      5.88 o 
   3   4   3       10.35        8.21      1.56 o 
   4   4   3        3.43        6.17      2.92 o 
   5   4   3       12.31        6.85      2.69 o 
   6   4   3       14.61       15.63      3.33 o 
   7   4   3       36.75       34.00      4.49 o 
   8   4   3       37.76       41.38      5.29 o 
 -11   5   3        1.66        4.75      2.64 o 
 -10   5   3       70.16       58.85      4.65 o 
  -9   5   3      120.65      108.68      4.66 o 
  -8   5   3        3.23        3.19      1.30 o 
  -7   5   3      120.09      104.47      3.26 o 
  -6   5   3      268.13      260.67      5.32 o 
  -5   5   3      706.57      734.05     11.55 o 
  -4   5   3        6.98        7.04      0.65 o 
  -3   5   3      551.63      523.11      6.16 o 
  -2   5   3     1916.37     1946.64     19.86 o 
  -1   5   3       21.74       18.29      0.91 o 
   0   5   3      475.23      455.12      5.67 o 
   1   5   3        0.72        0.82      0.66 o 
   2   5   3       17.52       14.78      1.78 o 
   3   5   3      308.68      291.34      6.74 o 
   4   5   3        2.08        4.18      2.53 o 
   5   5   3       26.73       33.27      4.11 o 
   6   5   3        2.19        3.69      4.89 o 
   7   5   3        3.23        1.64      3.09 o 
 -11   6   3        2.83        4.18      2.43 o 
 -10   6   3       32.61       31.21      3.67 o 
  -9   6   3       17.80       17.79      2.90 o 
  -8   6   3        4.34        1.52      1.27 o 
  -7   6   3       83.68       77.07      3.49 o 
  -6   6   3      190.84      183.05      5.27 o 
  -5   6   3      104.04      100.30      3.66 o 
  -4   6   3      200.84      175.94      3.94 o 
  -3   6   3      337.53      355.79      5.16 o 
  -2   6   3      587.92      618.77      7.30 o 
  -1   6   3      589.17      601.19      7.20 o 
   0   6   3       56.29       49.06      1.98 o 
   1   6   3      291.30      276.42      6.16 o 
   2   6   3      284.48      267.01      6.34 o 
   3   6   3      171.22      162.19      5.98 o 
   4   6   3       13.78       14.25      3.17 o 
   5   6   3        4.02        0.71      2.55 o 
   6   6   3       11.15       10.69      3.88 o 
 -11   7   3        0.43       -0.76      2.30 o 
 -10   7   3       14.24        5.10      2.40 o 
  -9   7   3       36.65       34.25      8.05 o 
  -8   7   3        0.09        0.80      2.45 o 
  -7   7   3        0.05        1.37      1.51 o 
  -6   7   3        5.76        8.42      1.51 o 
  -5   7   3       23.15       20.18      2.08 o 
  -4   7   3        0.08        0.41      0.84 o 
  -3   7   3        0.70       -0.13      1.18 o 
  -2   7   3       32.33       35.28      1.68 o 
  -1   7   3      745.31      665.93     11.15 o 
   0   7   3        5.36        4.49      1.30 o 
   1   7   3        0.03       -1.42      1.63 o 
   2   7   3        0.00       -1.09      1.58 o 
   3   7   3      155.84      151.62      6.14 o 
   4   7   3        2.87        3.75      2.70 o 
   5   7   3        4.47        3.92      3.14 o 
 -11   8   3       43.42       49.84      4.81 o 
 -10   8   3        3.46        4.87      2.33 o 
  -9   8   3        8.26        5.11      3.52 o 
  -8   8   3       11.12       13.89      2.57 o 
  -7   8   3       56.69       50.76      8.70 o 
  -6   8   3      148.43      164.46      6.32 o 
  -5   8   3      115.89      105.78      6.76 o 
  -4   8   3       11.30        9.23      1.27 o 
  -3   8   3        8.38        6.27      1.13 o 
  -2   8   3        0.90       -0.17      0.75 o 
  -1   8   3      110.17      108.67      7.88 o 
   0   8   3      278.49      278.58      7.80 o 
   1   8   3      117.71      111.16      5.06 o 
   2   8   3       48.33       55.26      4.06 o 
   3   8   3      105.82      108.94      8.53 o 
   4   8   3        0.21        0.24      3.00 o 
 -10   9   3        0.02       -0.83      2.45 o 
  -9   9   3        0.35       -1.55      1.70 o 
  -8   9   3       92.60       87.63      5.18 o 
  -7   9   3       72.20       83.33      4.74 o 
  -6   9   3       31.65       31.55      4.60 o 
  -5   9   3       19.04       15.41      2.24 o 
  -4   9   3        1.42        2.27      1.39 o 
  -3   9   3       53.25       55.28      2.84 o 
  -2   9   3       26.19       19.60      2.99 o 
  -1   9   3        1.97        0.47      2.06 o 
   0   9   3       31.30       24.26      2.90 o 
   1   9   3        0.76        2.30      2.12 o 
   2   9   3      165.32      175.60      7.01 o 
   3   9   3       34.59       31.15      4.87 o 
 -10  10   3        2.18        4.19      2.61 o 
  -9  10   3       22.06       30.20      4.67 o 
  -8  10   3       90.03       98.52      5.64 o 
  -7  10   3       22.25       20.93      2.85 o 
  -6  10   3      100.54      107.04      5.34 o 
  -5  10   3        4.65        8.12      1.90 o 
  -4  10   3       31.69       39.43      6.26 o 
  -3  10   3        4.71        4.27      2.25 o 
  -2  10   3       58.69       56.46      5.47 o 
  -1  10   3        3.94        1.92      3.45 o 
   0  10   3       83.39       91.85      6.00 o 
   1  10   3       10.25       11.27      2.92 o 
   2  10   3       42.85       53.63      4.67 o 
  -9  11   3        0.04        0.14      2.01 o 
  -8  11   3       19.81       21.83      5.90 o 
  -7  11   3        0.65        2.22      2.01 o 
  -6  11   3        0.48       -0.36      1.94 o 
  -5  11   3        3.60        4.68      1.77 o 
  -4  11   3        7.59       -1.44      3.45 o 
  -3  11   3       50.63       61.41      7.62 o 
  -2  11   3        6.51        6.93      2.66 o 
  -1  11   3       17.45       16.09      3.58 o 
   0  11   3        0.52        1.99      2.83 o 
  -6  12   3        8.04       16.06      2.83 o 
  -5  12   3       21.39       22.87      5.75 o 
  -4  12   3        6.38        7.48      4.89 o 
  -3  12   3       50.74       47.89      7.34 o 
   1 -13   4        1.13        1.83      1.83 o 
   2 -13   4       22.62       30.12      3.54 o 
   3 -13   4       31.82       24.74      4.31 o 
   4 -13   4       37.82       35.96      5.03 o 
   5 -13   4       27.04       22.87      4.31 o 
   6 -13   4       37.93       46.31      5.61 o 
   7 -13   4        6.40        5.47      2.59 o 
  -1 -12   4       74.13       87.56      5.20 o 
   0 -12   4       14.39       14.35      2.60 o 
   1 -12   4        9.59       13.81      2.47 o 
   2 -12   4       28.32       22.87      4.03 o 
   3 -12   4       49.91       43.44      5.03 o 
   4 -12   4       12.68        9.35      2.88 o 
   5 -12   4        7.69       -1.15      1.73 o 
   6 -12   4       39.12       52.07      5.61 o 
   7 -12   4       52.17       55.09      5.75 o 
   8 -12   4        2.39        4.31      2.59 o 
   9 -12   4        0.28        1.73      2.30 o 
  -3 -11   4       29.97       30.87      3.75 o 
  -2 -11   4       29.22       32.05      5.06 o 
  -1 -11   4       17.33       17.03      3.34 o 
   0 -11   4       12.50        8.49      2.02 o 
   1 -11   4        0.87        1.70      2.01 o 
   2 -11   4      205.71      226.06      7.22 o 
   3 -11   4      122.18      109.68      4.74 o 
   4 -11   4      400.52      404.97      9.99 o 
   5 -11   4       58.96       47.53      3.97 o 
   6 -11   4        0.05        0.70      1.30 o 
   8 -11   4        5.25        2.30      2.16 o 
   9 -11   4       11.78       11.65      3.16 o 
  10 -11   4       28.15       25.75      4.46 o 
  -4 -10   4        2.87       -0.29      1.95 o 
  -3 -10   4      346.07      350.68     10.25 o 
  -2 -10   4       16.24       14.99      2.51 o 
  -1 -10   4       37.75       39.01      3.38 o 
   0 -10   4       72.62       72.17      4.06 o 
   1 -10   4       55.07       63.31      3.17 o 
   2 -10   4      475.20      457.92     10.80 o 
   3 -10   4      108.90      103.61      5.58 o 
   4 -10   4        9.10       12.96      1.85 o 
   5 -10   4       23.43       24.74      2.28 o 
   6 -10   4       11.67       11.95      2.27 o 
   7 -10   4       10.27        6.26      1.90 o 
   8 -10   4       33.41       36.82      4.60 o 
   9 -10   4       21.76       24.16      4.03 o 
  10 -10   4        2.21        2.59      2.30 o 
  -5  -9   4        4.75        1.96      2.07 o 
  -4  -9   4        4.62        3.09      2.16 o 
  -3  -9   4       45.84       51.42      3.87 o 
  -2  -9   4        6.94        6.44      1.94 o 
  -1  -9   4        6.44        7.55      1.77 o 
   0  -9   4       72.21       71.52      3.38 o 
   1  -9   4       11.36       12.91      1.19 o 
   2  -9   4      471.97      477.55      8.67 o 
   3  -9   4      179.21      185.54      4.44 o 
   4  -9   4      364.60      351.03      6.95 o 
   5  -9   4       26.36       31.14      2.39 o 
   6  -9   4       54.73       52.91      3.67 o 
   7  -9   4        3.97        3.19      1.55 o 
   8  -9   4       90.04       86.53      4.91 o 
   9  -9   4        1.30       -0.29      1.58 o 
  10  -9   4       13.39       13.81      3.31 o 
  -6  -8   4        2.87        1.65      2.19 o 
  -5  -8   4        0.27        0.81      1.64 o 
  -4  -8   4       77.70       74.40      3.51 o 
  -3  -8   4       10.79       12.44      2.19 o 
  -2  -8   4        0.55        1.02      1.01 o 
  -1  -8   4        0.05        0.34      0.66 o 
   0  -8   4        4.59        5.39      1.14 o 
   1  -8   4        0.96        1.44      0.56 o 
   2  -8   4      103.20       95.86      2.76 o 
   3  -8   4      138.71      135.98      3.03 o 
   4  -8   4        7.08        7.95      1.30 o 
   5  -8   4      143.09      134.81      3.40 o 
   6  -8   4       14.95       10.13      1.17 o 
   7  -8   4      192.99      184.08      4.79 o 
   8  -8   4       29.51       27.72      2.49 o 
   9  -8   4        1.18        1.58      1.73 o 
  10  -8   4        1.13        5.32      2.30 o 
  11  -8   4        0.48        4.31      2.30 o 
  -7  -7   4       56.15       62.61      4.76 o 
  -6  -7   4       10.48       10.01      1.85 o 
  -5  -7   4       19.96       23.97      2.26 o 
  -4  -7   4       11.32        8.21      1.50 o 
  -3  -7   4      310.96      306.41      5.86 o 
  -2  -7   4        1.46        0.55      0.79 o 
  -1  -7   4       33.32       33.51      1.47 o 
   0  -7   4        1.47        0.06      0.53 o 
   1  -7   4       91.25       89.83      2.33 o 
   2  -7   4      332.15      324.76      4.81 o 
   3  -7   4      598.74      586.21      7.72 o 
   4  -7   4       36.62       31.40      1.74 o 
   5  -7   4      447.76      452.79      7.83 o 
   6  -7   4      101.19      106.18      2.94 o 
   7  -7   4      902.69      878.54     12.57 o 
   8  -7   4       13.75       13.59      1.39 o 
   9  -7   4        0.13       -1.08      1.08 o 
  10  -7   4        2.93        3.77      2.37 o 
  11  -7   4       10.93       11.76      2.63 o 
  -8  -6   4        8.82        7.21      2.04 o 
  -7  -6   4       64.37       67.80      3.56 o 
  -6  -6   4       24.03       29.98      2.49 o 
  -5  -6   4       18.15       13.86      1.81 o 
  -4  -6   4      100.92      103.95      4.72 o 
  -3  -6   4       66.49       62.17      3.57 o 
  -2  -6   4        0.00        0.44      0.54 o 
  -1  -6   4        4.09        4.11      0.68 o 
   0  -6   4       16.41       15.59      1.03 o 
   1  -6   4        0.07       -0.08      0.39 o 
   2  -6   4        9.69        8.60      0.69 o 
   3  -6   4       10.65       14.84      0.77 o 
   4  -6   4        4.64        3.77      0.61 o 
   5  -6   4      252.83      250.29      4.26 o 
   6  -6   4       69.01       71.35      2.38 o 
   7  -6   4      666.19      629.14      9.61 o 
   8  -6   4      144.88      133.70      3.64 o 
   9  -6   4       41.25       43.84      3.35 o 
  10  -6   4        0.01        0.10      1.42 o 
  11  -6   4        2.12        3.50      3.16 o 
  -9  -5   4        0.05       -3.88      4.46 o 
  -8  -5   4       25.33       29.93      2.38 o 
  -7  -5   4       88.16       92.95      3.46 o 
  -6  -5   4       49.20       51.92      3.38 o 
  -5  -5   4       21.94       20.21      1.69 o 
  -4  -5   4       83.39       79.97      2.66 o 
  -3  -5   4      136.98      132.17      3.18 o 
  -2  -5   4       55.88       45.25      1.67 o 
  -1  -5   4       10.74       10.10      0.81 o 
   0  -5   4        2.24        3.29      0.60 o 
   1  -5   4      378.96      388.64      5.22 o 
   2  -5   4       34.91       40.44      0.96 o 
   3  -5   4      165.74      198.81      3.07 o 
   4  -5   4       14.05       14.85      0.89 o 
   5  -5   4      176.81      182.55      2.98 o 
   6  -5   4      171.93      185.31      3.95 o 
   7  -5   4      729.40      712.77     10.56 o 
   8  -5   4       11.30       12.43      1.35 o 
   9  -5   4        1.61        1.43      1.19 o 
  10  -5   4       23.21       29.65      2.68 o 
  11  -5   4        0.19        4.17      3.88 o 
  -9  -4   4        1.76        0.74      1.45 o 
  -8  -4   4       10.60       12.20      1.75 o 
  -7  -4   4        0.46        0.11      0.93 o 
  -6  -4   4       41.23       42.15      2.02 o 
  -5  -4   4       48.30       59.55      2.45 o 
  -4  -4   4      330.61      335.09      8.05 o 
  -3  -4   4       43.22       37.46      1.32 o 
  -2  -4   4       60.18       60.39      1.21 o 
  -1  -4   4      439.64      459.81      5.19 o 
   0  -4   4      159.51      185.99      2.68 o 
   1  -4   4     1159.94     1226.87     13.19 o 
   2  -4   4     1591.66     1626.61     15.91 o 
   3  -4   4      368.52      406.66      6.84 o 
   4  -4   4        0.24        1.36      0.48 o 
   5  -4   4       39.68       38.53      1.41 o 
   6  -4   4       63.74       74.63      2.60 o 
   7  -4   4       16.93       16.26      1.62 o 
   8  -4   4       33.96       30.38      2.08 o 
   9  -4   4       10.65       10.24      1.79 o 
  10  -4   4      102.73      106.09      6.54 o 
  11  -4   4       22.35       21.29      5.47 o 
 -10  -3   4        5.63        5.68      1.91 o 
  -9  -3   4        2.22        4.37      1.66 o 
  -8  -3   4      279.23      278.21      6.83 o 
  -7  -3   4        3.75        3.46      1.08 o 
  -6  -3   4      181.74      177.67      3.86 o 
  -5  -3   4      107.49      112.36      2.81 o 
  -4  -3   4      371.93      377.36      5.55 o 
  -3  -3   4        5.02        1.42      0.45 o 
  -2  -3   4     1172.24     1260.22     11.87 o 
  -1  -3   4      286.06      298.26      3.09 o 
   0  -3   4      487.50      479.27      5.78 o 
   1  -3   4      322.28      377.03      4.47 o 
   2  -3   4       13.11       11.22      0.72 o 
   3  -3   4      299.03      313.77      4.40 o 
   4  -3   4       15.34       11.51      0.90 o 
   5  -3   4       33.55       36.80      1.45 o 
   6  -3   4       62.13       62.20      2.48 o 
   7  -3   4      253.80      260.46      4.64 o 
   8  -3   4        7.82        6.48      1.31 o 
   9  -3   4        5.36        4.40      2.33 o 
  10  -3   4       32.50       24.91      4.03 o 
  11  -3   4        0.53        5.26      2.87 o 
 -10  -2   4        0.69        3.42      1.81 o 
  -9  -2   4       15.96       19.26      2.26 o 
  -8  -2   4       41.17       39.99      2.42 o 
  -7  -2   4       53.68       55.31      2.49 o 
  -6  -2   4       26.40       24.59      2.69 o 
  -5  -2   4       11.86        9.25      0.90 o 
  -4  -2   4      351.77      311.91      4.48 o 
  -3  -2   4     1847.90     1964.70     20.63 o 
  -2  -2   4     1090.65     1150.30     10.35 o 
  -1  -2   4      411.27      451.88      4.53 o 
   0  -2   4      399.12      390.64      3.75 o 
   1  -2   4     2762.43     2823.11     24.07 o 
   2  -2   4       24.04       19.65      0.89 o 
   3  -2   4     1032.46     1050.44     10.85 o 
   4  -2   4      142.24      156.22      2.63 o 
   5  -2   4       69.03       71.31      2.23 o 
   6  -2   4        4.58        3.23      0.80 o 
   7  -2   4       11.39       12.01      1.33 o 
   8  -2   4        0.71        0.66      2.50 o 
   9  -2   4       16.48       21.43      3.88 o 
  10  -2   4        3.04        8.26      3.20 o 
 -10  -1   4       60.15       67.66      7.69 o 
  -9  -1   4       36.29       34.34      2.66 o 
  -8  -1   4        5.97        6.36      1.33 o 
  -7  -1   4        4.29        3.80      1.13 o 
  -6  -1   4       22.66       25.46      1.50 o 
  -5  -1   4        0.27       -0.27      0.54 o 
  -4  -1   4      868.05      905.52     10.46 o 
  -3  -1   4      490.95      498.60      5.41 o 
  -2  -1   4      292.77      301.77      3.35 o 
  -1  -1   4       21.90       30.45      0.80 o 
   0  -1   4      256.15      286.63      3.08 o 
   1  -1   4     1132.27     1133.42     10.08 o 
   2  -1   4       52.92       50.42      1.18 o 
   3  -1   4      153.01      141.27      2.35 o 
   4  -1   4        7.73        9.51      0.72 o 
   5  -1   4      229.49      238.13      3.86 o 
   6  -1   4      342.07      317.05      7.34 o 
   7  -1   4       50.68       53.57      3.15 o 
   8  -1   4       48.63       53.45      4.33 o 
   9  -1   4        3.87        3.60      5.18 o 
  10  -1   4       25.90       36.00      4.65 o 
 -11   0   4        0.08       -1.88      2.18 o 
 -10   0   4        0.00       -1.17      4.82 o 
  -9   0   4      239.75      226.70      7.04 o 
  -8   0   4       24.39       17.99      1.86 o 
  -7   0   4        8.39        9.70      1.30 o 
  -6   0   4       54.08       51.85      1.87 o 
  -5   0   4       59.74       53.02      2.03 o 
  -4   0   4      112.10      115.35      2.01 o 
  -3   0   4     1655.91     1633.64     15.07 o 
  -2   0   4      181.02      170.28      2.17 o 
  -1   0   4      758.72      757.40      6.97 o 
   0   0   4      168.56      173.42      2.14 o 
   1   0   4     1101.16     1113.67      9.96 o 
   2   0   4      762.55      781.45      8.22 o 
   3   0   4       53.17       60.92      1.33 o 
   4   0   4      105.90       89.18      2.02 o 
   5   0   4       56.10       64.66      2.68 o 
   6   0   4      260.56      279.70      6.90 o 
   7   0   4        0.66       -1.51      1.51 o 
   8   0   4       23.34       29.48      6.11 o 
   9   0   4        0.71        3.21      2.67 o 
  10   0   4       17.53       20.42      7.91 o 
 -11   1   4       10.81       18.85      3.59 o 
 -10   1   4       24.24       27.49      3.63 o 
  -9   1   4       45.09       40.62      3.87 o 
  -8   1   4       62.45       55.42      3.41 o 
  -7   1   4       40.48       41.34      1.88 o 
  -6   1   4      135.75      146.00      3.10 o 
  -5   1   4       59.71       67.26      1.59 o 
  -4   1   4       73.76       76.16      1.57 o 
  -3   1   4        1.36        1.05      0.47 o 
  -2   1   4       38.02       33.61      0.79 o 
  -1   1   4      858.87      859.22      7.78 o 
   0   1   4        2.67        1.24      0.36 o 
   1   1   4      458.34      469.13      5.18 o 
   2   1   4     1572.18     1705.42     18.30 o 
   3   1   4        0.10        2.35      1.16 o 
   4   1   4      277.90      274.74      4.49 o 
   5   1   4        1.75        1.36      1.52 o 
   6   1   4      831.66      690.10     12.92 o 
   7   1   4        0.33        0.65      1.67 o 
   8   1   4       23.42       33.56      7.34 o 
   9   1   4        0.10        1.52      2.88 o 
 -11   2   4        0.17        1.96      2.55 o 
 -10   2   4        0.22       -2.62      3.74 o 
  -9   2   4        0.61        2.10      2.10 o 
  -8   2   4       38.92       42.41      2.77 o 
  -7   2   4       33.04       31.12      2.47 o 
  -6   2   4      150.19      136.98      2.77 o 
  -5   2   4      531.31      552.68      6.36 o 
  -4   2   4      463.07      419.98      4.72 o 
  -3   2   4       32.84       24.49      0.75 o 
  -2   2   4      210.97      247.55      3.48 o 
  -1   2   4      365.52      384.08      4.17 o 
   0   2   4       24.06       31.81      0.90 o 
   1   2   4      281.35      329.71      3.99 o 
   2   2   4      337.47      348.42      5.00 o 
   3   2   4      107.90      144.90      3.18 o 
   4   2   4       59.93       62.33      3.52 o 
   5   2   4       11.40       13.02      2.05 o 
   6   2   4      179.27      207.47      6.87 o 
   7   2   4        8.33       14.62      3.27 o 
   8   2   4        9.25       14.41      3.70 o 
   9   2   4        5.07        9.53      4.53 o 
 -11   3   4        2.62        1.50      2.63 o 
 -10   3   4        2.59        2.79      4.89 o 
  -9   3   4      299.84      285.25      9.88 o 
  -8   3   4      180.92      172.58      4.89 o 
  -7   3   4        5.10        3.40      1.59 o 
  -6   3   4       21.77       27.04      1.41 o 
  -5   3   4       45.71       46.07      2.29 o 
  -4   3   4      177.33      174.35      2.55 o 
  -3   3   4      300.98      310.96      4.16 o 
  -2   3   4      101.15      130.83      2.16 o 
  -1   3   4      303.52      314.39      3.60 o 
   0   3   4        0.55        1.56      0.48 o 
   1   3   4       92.98       88.34      1.99 o 
   2   3   4      544.16      542.14      7.58 o 
   3   3   4      162.68      170.33      4.81 o 
   4   3   4       54.75       51.76      3.40 o 
   5   3   4      106.82       85.97      5.67 o 
   6   3   4       38.91       48.93      4.71 o 
   7   3   4       86.36       94.78     20.06 o 
   8   3   4        5.47       12.25      7.19 o 
 -11   4   4        0.03        2.64      2.71 o 
 -10   4   4        3.30       -1.93      1.93 o 
  -9   4   4      264.96      269.00      9.57 o 
  -8   4   4       47.81       48.09      4.80 o 
  -7   4   4       18.45       20.30      2.09 o 
  -6   4   4      135.56      113.67      5.01 o 
  -5   4   4        5.27        3.12      0.62 o 
  -4   4   4       18.03       15.99      1.13 o 
  -3   4   4      177.47      194.54      3.03 o 
  -2   4   4        8.78        9.22      0.96 o 
  -1   4   4      373.39      392.08      4.72 o 
   0   4   4        0.42        0.61      0.54 o 
   1   4   4       40.76       39.45      1.64 o 
   2   4   4      461.42      415.12      8.20 o 
   3   4   4       75.03       70.49      3.32 o 
   4   4   4        1.31        4.04      2.55 o 
   5   4   4       63.26       61.88     11.07 o 
   6   4   4       16.83       24.85      3.91 o 
   7   4   4       51.26       64.42      6.83 o 
 -11   5   4       10.11        5.81      5.39 o 
 -10   5   4        6.58        3.63      2.29 o 
  -9   5   4       78.86       87.41      4.26 o 
  -8   5   4       10.23       10.70      2.01 o 
  -7   5   4       76.86       85.81      3.69 o 
  -6   5   4       15.33       19.99      1.82 o 
  -5   5   4     1343.89     1334.12     19.26 o 
  -4   5   4       15.44       18.84      1.31 o 
  -3   5   4      338.14      308.05      4.70 o 
  -2   5   4       11.89       13.04      1.03 o 
  -1   5   4      315.79      297.72      4.20 o 
   0   5   4       43.14       41.12      1.96 o 
   1   5   4      695.32      649.38     11.28 o 
   2   5   4       64.88       67.24      3.14 o 
   3   5   4       67.34       63.59      3.93 o 
   4   5   4       17.69       12.54      4.17 o 
   5   5   4        0.33        0.79      2.45 o 
   6   5   4        3.67        2.01      2.83 o 
   7   5   4       20.20       21.47      6.76 o 
 -11   6   4        5.16        6.65      3.00 o 
 -10   6   4        0.43        1.26      1.95 o 
  -9   6   4       95.03       94.61      5.45 o 
  -8   6   4       42.70       45.01      3.75 o 
  -7   6   4        2.67        4.53      2.56 o 
  -6   6   4      135.80      127.06      4.46 o 
  -5   6   4        3.62        1.48      1.37 o 
  -4   6   4      209.90      216.97      6.48 o 
  -3   6   4      493.71      504.27      8.59 o 
  -2   6   4        4.20        4.86      0.95 o 
  -1   6   4      221.23      213.26      5.18 o 
   0   6   4       50.06       49.95      2.64 o 
   1   6   4       79.63       78.19      6.31 o 
   2   6   4       20.84       14.92      2.46 o 
   3   6   4        1.95        5.45      2.13 o 
   4   6   4       18.53       11.65      3.18 o 
   5   6   4        3.09        2.53      2.92 o 
   6   6   4       55.91       52.54      5.77 o 
 -11   7   4       13.03       15.19      3.27 o 
 -10   7   4        7.18        5.71      2.55 o 
  -9   7   4       44.86       48.78      4.60 o 
  -8   7   4       17.36       17.15      2.85 o 
  -7   7   4       16.04        6.39      3.67 o 
  -6   7   4      313.83      315.86      9.40 o 
  -5   7   4       32.17       33.72      2.35 o 
  -4   7   4      793.96      778.75     12.34 o 
  -3   7   4      113.57       95.42      3.07 o 
  -2   7   4        3.18        1.62      0.86 o 
  -1   7   4      479.96      435.18     10.42 o 
   0   7   4      101.84       99.43      5.44 o 
   1   7   4        0.02       -1.59      1.59 o 
   2   7   4       68.85       68.52      4.23 o 
   3   7   4       22.17       23.77      3.20 o 
   4   7   4       88.44       82.52      6.50 o 
   5   7   4        1.72        5.57      3.55 o 
 -10   8   4        8.47        5.06      2.63 o 
  -9   8   4        0.17       -0.73      1.77 o 
  -8   8   4        4.11        2.11      2.95 o 
  -7   8   4       13.61       12.22      3.09 o 
  -6   8   4       31.73       36.92      3.27 o 
  -5   8   4       51.59       55.10      3.55 o 
  -4   8   4      530.56      522.54     12.38 o 
  -3   8   4        0.45        1.01      1.66 o 
  -2   8   4        3.92        0.62      4.75 o 
  -1   8   4       31.25       27.62      2.81 o 
   0   8   4       58.46       62.25      4.02 o 
   1   8   4       49.87       47.93      3.86 o 
   2   8   4       14.18       13.67      2.84 o 
   3   8   4        0.05       -1.89      1.89 o 
   4   8   4       10.71       10.21      3.90 o 
 -10   9   4       41.60       51.34     19.20 o 
  -9   9   4        0.03       -0.33      2.05 o 
  -8   9   4       26.93       33.75      3.72 o 
  -7   9   4       12.96        8.49      2.27 o 
  -6   9   4       39.72       59.04      4.07 o 
  -5   9   4       78.07       85.48      7.84 o 
  -4   9   4       89.99       89.29      5.11 o 
  -3   9   4      105.49       99.44      6.47 o 
  -2   9   4       81.55       65.10      5.32 o 
  -1   9   4        3.70        1.39      2.59 o 
   0   9   4       58.02       57.14      4.21 o 
   1   9   4       63.91       62.44      4.47 o 
   2   9   4       47.16       46.59      4.33 o 
  -9  10   4        0.11        0.18      2.17 o 
  -8  10   4        3.80        4.36      2.37 o 
  -7  10   4        0.69       -0.10      1.65 o 
  -6  10   4        6.60        7.41      2.14 o 
  -5  10   4        1.11        1.58      1.51 o 
  -4  10   4        0.83        2.59      3.45 o 
  -3  10   4       37.72       49.96      4.39 o 
  -2  10   4        8.00        7.72      2.64 o 
  -1  10   4      125.89      150.68     17.98 o 
   0  10   4        4.69        2.69      2.42 o 
   1  10   4       11.47       13.02      3.46 o 
  -8  11   4        3.48        7.09      4.10 o 
  -7  11   4       26.16       28.86      3.48 o 
  -6  11   4        3.08        4.60      2.07 o 
  -5  11   4        2.68        6.90      4.46 o 
  -4  11   4       39.28       40.27      6.90 o 
  -3  11   4       18.64       14.38      5.03 o 
  -2  11   4        1.81       -0.89      2.33 o 
  -1  11   4       12.24       14.26      3.58 o 
   1 -13   5        7.48       13.23      4.31 o 
   2 -13   5        7.23        4.75      2.73 o 
   3 -13   5        0.30        2.16      2.30 o 
   4 -13   5        8.13        9.92      3.31 o 
   5 -13   5        0.86        1.58      2.16 o 
   6 -13   5        2.90        3.60      2.59 o 
   7 -13   5       49.65       44.30      5.47 o 
  -1 -12   5       51.24       56.27     11.07 o 
   0 -12   5       98.89       94.28      6.10 o 
   1 -12   5        8.88       14.38      4.17 o 
   2 -12   5        1.66        4.89      2.88 o 
   3 -12   5       48.97       37.79      3.79 o 
   4 -12   5      101.13       93.50      6.26 o 
   5 -12   5       46.15       52.35      5.75 o 
   6 -12   5        8.42        6.33      2.59 o 
   7 -12   5       53.72       49.62      5.61 o 
   8 -12   5       15.99       21.29      4.17 o 
  -3 -11   5        5.29        5.05      2.43 o 
  -2 -11   5        4.60        4.41      2.16 o 
  -1 -11   5        0.09        0.01      1.68 o 
   0 -11   5       91.13       87.59      8.05 o 
   1 -11   5        3.84        0.86      1.53 o 
   2 -11   5       20.40       21.07      2.97 o 
   3 -11   5        0.03        0.23      1.62 o 
   4 -11   5      250.85      263.77      7.76 o 
   5 -11   5       30.75       32.50      6.81 o 
   6 -11   5        0.12       -1.15      1.44 o 
   7 -11   5       12.34       10.07      3.16 o 
   8 -11   5        0.69       -0.86      1.87 o 
   9 -11   5       15.19       18.55      3.88 o 
  -4 -10   5        0.11       -1.61      1.80 o 
  -3 -10   5        1.96        1.39      2.18 o 
  -2 -10   5       39.07       42.92      3.53 o 
  -1 -10   5       27.06       31.80      3.76 o 
   0 -10   5       71.83       68.98      4.17 o 
   1 -10   5      200.46      207.67      7.84 o 
   2 -10   5       16.94       17.71      2.23 o 
   3 -10   5        0.12        0.29      1.32 o 
   4 -10   5       65.13       58.94      3.40 o 
   5 -10   5       41.73       47.19      3.11 o 
   6 -10   5        0.42        0.04      0.99 o 
   7 -10   5        3.95        1.87      1.87 o 
   8 -10   5       18.31       14.24      3.31 o 
   9 -10   5       39.08       38.55      4.89 o 
  10 -10   5        1.30        3.45      2.45 o 
  -5  -9   5       11.09       11.31      2.65 o 
  -4  -9   5       11.06        6.37      2.17 o 
  -3  -9   5       17.10       21.20      2.82 o 
  -2  -9   5       18.53       17.77      3.10 o 
  -1  -9   5       12.66       13.32      2.77 o 
   0  -9   5        0.05       -0.31      0.77 o 
   1  -9   5      162.74      156.04      3.58 o 
   2  -9   5        6.53        6.43      1.07 o 
   3  -9   5      248.03      248.12      6.06 o 
   4  -9   5       10.57       11.70      1.39 o 
   5  -9   5       85.08       69.49      4.81 o 
   6  -9   5        0.23        0.55      0.95 o 
   7  -9   5      121.01      115.14      4.49 o 
   8  -9   5       11.28        3.31      1.87 o 
   9  -9   5        6.83        8.05      2.59 o 
  10  -9   5       13.34       12.23      3.16 o 
  -6  -8   5       11.26        7.73      2.73 o 
  -5  -8   5       53.84       51.72      3.21 o 
  -4  -8   5       99.79       92.54      8.08 o 
  -3  -8   5       15.41       15.52      1.85 o 
  -2  -8   5        3.19        1.20      1.18 o 
  -1  -8   5       13.24       12.88      1.44 o 
   0  -8   5      763.56      787.57     13.19 o 
   1  -8   5      484.48      493.34      7.84 o 
   2  -8   5       44.16       46.82      2.14 o 
   3  -8   5       97.11      106.93      3.24 o 
   4  -8   5       73.54       73.68      2.74 o 
   5  -8   5      101.75      107.46      3.41 o 
   6  -8   5       36.35       40.42      2.21 o 
   7  -8   5        1.32        1.42      1.03 o 
   8  -8   5       80.14       94.21      4.67 o 
   9  -8   5        0.01        0.29      1.58 o 
  10  -8   5       85.18       95.93      6.76 o 
  -7  -7   5       86.88       93.16      4.17 o 
  -6  -7   5       37.83       35.80      2.82 o 
  -5  -7   5       11.98        8.13      2.66 o 
  -4  -7   5        2.80        3.92      1.30 o 
  -3  -7   5       28.77       33.51      2.56 o 
  -2  -7   5       37.26       31.84      1.83 o 
  -1  -7   5        6.55        7.13      1.13 o 
   0  -7   5      182.35      164.32      3.69 o 
   1  -7   5      297.99      288.14      4.73 o 
   2  -7   5      511.86      499.71      8.60 o 
   3  -7   5      856.50      848.72     13.41 o 
   4  -7   5      319.12      306.59      8.51 o 
   5  -7   5       43.84       44.61      2.80 o 
   6  -7   5       53.97       55.49      2.51 o 
   7  -7   5       90.69       85.47      7.26 o 
   8  -7   5      113.31      114.53      4.38 o 
   9  -7   5        0.06        1.08      1.09 o 
  10  -7   5       19.17       21.00      3.45 o 
  11  -7   5        4.54        6.18      2.59 o 
  -8  -6   5       13.97       12.78      2.22 o 
  -7  -6   5       50.49       52.12      3.13 o 
  -6  -6   5       49.57       50.42      2.91 o 
  -5  -6   5       17.01       17.62      1.93 o 
  -4  -6   5      177.49      165.16      4.10 o 
  -3  -6   5        6.53        5.25      1.12 o 
  -2  -6   5       69.08       68.71      2.42 o 
  -1  -6   5       16.07       16.96      1.15 o 
   0  -6   5      253.27      257.02      4.81 o 
   1  -6   5       10.51       14.45      1.20 o 
   2  -6   5       49.02       52.85      2.55 o 
   3  -6   5      128.99      140.58      2.52 o 
   4  -6   5      304.03      291.38      4.07 o 
   5  -6   5        5.34        6.62      0.92 o 
   6  -6   5      677.96      682.89     10.07 o 
   7  -6   5       67.10       66.55      3.53 o 
   8  -6   5      180.06      179.34      4.40 o 
   9  -6   5       34.85       36.17      2.64 o 
  10  -6   5        1.24        4.47      1.77 o 
  -8  -5   5        6.71        7.32      1.70 o 
  -7  -5   5       15.18       13.35      1.87 o 
  -6  -5   5      157.88      154.92      7.37 o 
  -5  -5   5      116.25      105.08      3.56 o 
  -4  -5   5      225.45      208.91      5.85 o 
  -3  -5   5        0.87        2.11      0.66 o 
  -2  -5   5       36.47       39.23      1.28 o 
  -1  -5   5        7.35        7.39      0.64 o 
   0  -5   5      355.93      420.56      6.07 o 
   1  -5   5      224.89      234.08      3.76 o 
   2  -5   5     1010.07      919.90     11.41 o 
   3  -5   5      224.42      250.27      3.85 o 
   4  -5   5      213.90      197.43      3.58 o 
   5  -5   5      418.44      409.68      5.83 o 
   6  -5   5      353.74      334.18      5.91 o 
   7  -5   5       77.44       71.49      2.53 o 
   8  -5   5        3.47        5.03      1.16 o 
   9  -5   5        3.33        1.64      1.78 o 
  10  -5   5        0.40        5.11      2.39 o 
  11  -5   5       62.30       45.31      6.90 o 
  -9  -4   5       40.65       42.32      3.20 o 
  -8  -4   5        0.09        1.78      1.79 o 
  -7  -4   5        1.99        0.49      1.14 o 
  -6  -4   5        4.45        6.09      1.23 o 
  -5  -4   5        3.47        2.67      0.94 o 
  -4  -4   5       12.08       15.14      1.30 o 
  -3  -4   5       28.44       34.38      1.24 o 
  -2  -4   5      112.82      108.97      2.31 o 
  -1  -4   5     1622.58     1729.38     22.05 o 
   0  -4   5     1347.55     1380.87     13.80 o 
   1  -4   5       11.30       12.37      0.72 o 
   2  -4   5      215.45      285.73      4.95 o 
   3  -4   5      379.22      400.24      5.35 o 
   4  -4   5       17.75       12.47      0.90 o 
   5  -4   5      297.67      269.19      3.97 o 
   6  -4   5      365.97      354.62      6.43 o 
   7  -4   5      307.28      294.04      5.65 o 
   8  -4   5        0.05        1.55      0.94 o 
   9  -4   5       24.94       22.01      3.21 o 
  10  -4   5        0.04        4.40      2.52 o 
 -10  -3   5        0.12        1.02      2.37 o 
  -9  -3   5      119.46      132.61      4.96 o 
  -8  -3   5       98.20      106.28      4.13 o 
  -7  -3   5      102.63       95.62      3.34 o 
  -6  -3   5       14.02       16.15      1.74 o 
  -5  -3   5      136.14      117.11      3.60 o 
  -4  -3   5       29.70       30.13      1.32 o 
  -3  -3   5        3.50        5.66      0.72 o 
  -2  -3   5      352.02      386.68      5.14 o 
  -1  -3   5      670.27      724.85      7.83 o 
   0  -3   5      385.01      427.09      4.62 o 
   1  -3   5      508.58      553.02      6.81 o 
   2  -3   5      113.84      149.76      2.75 o 
   3  -3   5      197.00      204.37      3.88 o 
   4  -3   5      813.61      826.24      9.75 o 
   5  -3   5      558.47      542.78      7.14 o 
   6  -3   5      573.34      554.97      9.63 o 
   7  -3   5      166.14      163.95      5.25 o 
   8  -3   5        2.65        5.06      2.07 o 
   9  -3   5        7.93        5.28      2.26 o 
  10  -3   5       11.18       11.06      4.17 o 
 -10  -2   5        3.01       -0.21      1.79 o 
  -9  -2   5        0.23        1.05      2.10 o 
  -8  -2   5       27.24       24.64      2.60 o 
  -7  -2   5       12.43       12.28      2.04 o 
  -6  -2   5      105.80       92.33      3.31 o 
  -5  -2   5      135.97      145.91      3.62 o 
  -4  -2   5        0.80        0.18      0.52 o 
  -3  -2   5        0.43        3.28      0.57 o 
  -2  -2   5       16.90       17.55      0.77 o 
  -1  -2   5       37.50       43.56      1.05 o 
   0  -2   5      818.60      838.46      7.78 o 
   1  -2   5       22.98       24.50      0.92 o 
   2  -2   5      555.69      582.93      6.79 o 
   3  -2   5      101.71      120.56      2.79 o 
   4  -2   5      177.65      179.97      3.15 o 
   5  -2   5      128.80      131.49      4.63 o 
   6  -2   5       21.09       21.37      2.64 o 
   7  -2   5      221.64      210.20      6.82 o 
   8  -2   5       37.67       32.36      7.05 o 
   9  -2   5       20.69       21.29      6.47 o 
  10  -2   5       26.52       30.69      8.41 o 
 -10  -1   5       27.47       28.39      4.03 o 
  -9  -1   5      178.16      176.06      6.25 o 
  -8  -1   5      174.19      171.54      5.31 o 
  -7  -1   5      188.16      192.50      4.56 o 
  -6  -1   5      154.61      146.58      3.42 o 
  -5  -1   5       66.43       64.18      2.11 o 
  -4  -1   5        3.59        6.93      0.80 o 
  -3  -1   5      100.04      103.55      1.82 o 
  -2  -1   5       95.10       84.81      1.54 o 
  -1  -1   5        0.03        0.24      0.28 o 
   0  -1   5       12.48        7.55      0.51 o 
   1  -1   5        1.63        2.84      0.45 o 
   2  -1   5       87.38       69.90      1.68 o 
   3  -1   5       27.21       33.16      1.08 o 
   4  -1   5      247.11      239.58      4.04 o 
   5  -1   5      173.06      168.29      3.83 o 
   6  -1   5        4.23        3.27      1.54 o 
   7  -1   5       21.88       17.04      2.59 o 
   8  -1   5       20.43       13.30      3.38 o 
   9  -1   5       13.18       11.22      6.33 o 
  10  -1   5        0.04        8.20      6.47 o 
 -11   0   5       12.71        9.80      3.38 o 
 -10   0   5        0.51       -0.57      2.23 o 
  -9   0   5       26.53       22.43      2.56 o 
  -8   0   5       74.07       69.68      3.09 o 
  -7   0   5       12.74       16.40      1.53 o 
  -6   0   5      444.19      430.36      6.53 o 
  -5   0   5       93.36      106.32      2.44 o 
  -4   0   5     1626.69     1659.92     17.36 o 
  -3   0   5        0.15        0.16      0.37 o 
  -2   0   5      409.49      377.42      4.07 o 
  -1   0   5      435.01      457.30      4.89 o 
   0   0   5      467.88      501.90      5.08 o 
   1   0   5        3.24        1.57      0.44 o 
   2   0   5      234.36      236.03      3.55 o 
   3   0   5      634.59      613.79      7.45 o 
   4   0   5       44.87       47.02      1.78 o 
   5   0   5      559.81      530.71     10.36 o 
   6   0   5       28.00       26.54      2.50 o 
   7   0   5      136.94      137.16      5.11 o 
   8   0   5       19.34       18.77      3.44 o 
   9   0   5       58.59       79.11     10.50 o 
 -11   1   5       13.24       16.11      4.60 o 
 -10   1   5        1.17        2.81      2.56 o 
  -9   1   5       92.87      100.41      5.73 o 
  -8   1   5       20.74       23.31      2.35 o 
  -7   1   5       52.81       54.22      2.49 o 
  -6   1   5      203.82      210.91      4.19 o 
  -5   1   5       43.94       36.93      1.34 o 
  -4   1   5     1180.31     1218.27     11.82 o 
  -3   1   5       87.54       79.29      1.60 o 
  -2   1   5      322.41      294.70      3.31 o 
  -1   1   5       97.95       82.69      1.44 o 
   0   1   5      334.75      325.44      3.92 o 
   1   1   5        3.96        8.71      0.58 o 
   2   1   5       48.35       47.59      1.66 o 
   3   1   5      293.21      299.73      4.78 o 
   4   1   5       40.62       34.15      2.47 o 
   5   1   5      154.11      140.53      4.81 o 
   6   1   5       10.70       13.51      2.23 o 
   7   1   5      155.01      147.01      7.38 o 
   8   1   5        5.42        8.83      4.75 o 
   9   1   5        3.61        8.67      3.53 o 
 -11   2   5       21.56       27.22      4.53 o 
 -10   2   5        5.10        3.00      2.66 o 
  -9   2   5       60.22       54.47      4.58 o 
  -8   2   5       20.21       16.77      2.50 o 
  -7   2   5      168.92      149.17      4.33 o 
  -6   2   5        1.25       -0.79      0.79 o 
  -5   2   5      382.55      348.60      6.28 o 
  -4   2   5     1473.28     1521.04     16.27 o 
  -3   2   5      197.02      201.69      3.23 o 
  -2   2   5       16.41       30.39      1.16 o 
  -1   2   5       81.99       72.65      2.29 o 
   0   2   5        5.88       10.14      0.70 o 
   1   2   5      129.90      119.23      2.70 o 
   2   2   5       25.87       37.04      2.29 o 
   3   2   5      270.60      263.70      5.61 o 
   4   2   5        4.08        3.64      1.74 o 
   5   2   5       93.77      110.25      4.50 o 
   6   2   5       22.91       15.86      2.95 o 
   7   2   5      168.00      179.87      8.77 o 
   8   2   5       20.48       23.26      4.25 o 
 -11   3   5        0.91       -2.95      2.95 o 
 -10   3   5        1.70        1.62      2.44 o 
  -9   3   5        3.88        1.79      2.29 o 
  -8   3   5       16.51       14.52      2.13 o 
  -7   3   5      150.72      155.06      4.46 o 
  -6   3   5       71.21       69.78      2.48 o 
  -5   3   5       66.28       72.27      2.03 o 
  -4   3   5      126.31      130.26      2.55 o 
  -3   3   5      610.37      615.73      7.42 o 
  -2   3   5        0.46       -0.43      0.52 o 
  -1   3   5      314.27      325.46      4.11 o 
   0   3   5       17.74       21.01      0.93 o 
   1   3   5       12.66       14.73      0.99 o 
   2   3   5       49.90       48.61      2.47 o 
   3   3   5       62.56       47.47      3.32 o 
   4   3   5       17.48       19.16      2.32 o 
   5   3   5       89.12       72.45      5.13 o 
   6   3   5        5.05        6.22      3.07 o 
   7   3   5       26.42       18.27      3.90 o 
   8   3   5       14.67       12.86      3.85 o 
 -11   4   5       12.91       17.04      3.85 o 
 -10   4   5        0.11        0.89      2.24 o 
  -9   4   5        5.06        8.07      2.59 o 
  -8   4   5        2.69        2.98      1.57 o 
  -7   4   5      137.79      115.57      4.41 o 
  -6   4   5      280.61      275.85      6.56 o 
  -5   4   5      189.96      171.03      4.50 o 
  -4   4   5       49.59       40.02      2.03 o 
  -3   4   5      164.10      154.75      2.79 o 
  -2   4   5       74.52       71.11      1.83 o 
  -1   4   5       27.30       26.02      1.10 o 
   0   4   5       11.78       10.14      1.38 o 
   1   4   5      297.53      315.80      5.24 o 
   2   4   5      457.81      424.68      8.72 o 
   3   4   5       18.71       12.41      1.91 o 
   4   4   5      126.62      132.84      6.05 o 
   5   4   5       36.16       38.59      5.84 o 
   6   4   5        0.20       -0.49      2.36 o 
   7   4   5        3.36        1.53      2.93 o 
 -11   5   5        0.57       -0.78      2.57 o 
 -10   5   5       94.95       86.11      5.85 o 
  -9   5   5       14.56       12.11      8.34 o 
  -8   5   5       22.27       29.04      2.69 o 
  -7   5   5        0.01        0.76      1.19 o 
  -6   5   5        0.90        0.89      1.31 o 
  -5   5   5       40.72       34.67      3.61 o 
  -4   5   5       21.23       23.25      2.18 o 
  -3   5   5        4.15        6.26      1.04 o 
  -2   5   5      298.90      283.91      5.12 o 
  -1   5   5       13.59       12.18      2.18 o 
   0   5   5      132.19      122.97      4.07 o 
   1   5   5      473.03      455.78      9.05 o 
   2   5   5       11.79       12.16      2.39 o 
   3   5   5       14.00       12.19      2.54 o 
   4   5   5       10.26       10.99      3.51 o 
   5   5   5       15.59       23.63      4.15 o 
   6   5   5       12.50       12.47      8.99 o 
 -11   6   5       24.85       19.26      6.98 o 
 -10   6   5      103.41      101.59      6.35 o 
  -9   6   5       12.60       16.65      4.46 o 
  -8   6   5       66.36       61.62      6.90 o 
  -7   6   5        3.99        2.83      1.79 o 
  -6   6   5       29.06       29.75      2.37 o 
  -5   6   5       36.74       41.40      2.32 o 
  -4   6   5        1.01       -0.26      1.43 o 
  -3   6   5      238.05      243.91      5.41 o 
  -2   6   5      464.17      442.41      8.50 o 
  -1   6   5        0.28        0.81      1.38 o 
   0   6   5       12.82       15.62      2.70 o 
   1   6   5        0.02       -2.04      2.04 o 
   2   6   5        1.15       -0.34      1.91 o 
   3   6   5       49.80       52.97      4.45 o 
   4   6   5       51.19       65.47      5.87 o 
   5   6   5        0.89        1.65      2.85 o 
 -10   7   5       69.70       77.40      5.64 o 
  -9   7   5        0.42        1.49      2.13 o 
  -8   7   5       11.37       14.59      2.68 o 
  -7   7   5      167.02      172.56     13.81 o 
  -6   7   5       40.22       52.75      3.80 o 
  -5   7   5       40.11       49.39      3.51 o 
  -4   7   5        2.12        3.17      1.34 o 
  -3   7   5      100.53       95.83      3.66 o 
  -2   7   5        0.94        0.66      2.01 o 
  -1   7   5       57.39       51.58      3.57 o 
   0   7   5       97.56       89.55      4.60 o 
   1   7   5       13.98       13.06      2.64 o 
   2   7   5        7.18        8.07      2.46 o 
   3   7   5       29.28       25.97      3.61 o 
   4   7   5       18.34       17.25      4.20 o 
 -10   8   5       32.44       27.71      3.90 o 
  -9   8   5       69.11       65.93      5.97 o 
  -8   8   5        8.27       11.00      2.70 o 
  -7   8   5       30.68       29.39      3.30 o 
  -6   8   5       15.51       15.20      2.53 o 
  -5   8   5      133.66      158.75      6.38 o 
  -4   8   5        2.72        2.78      1.40 o 
  -3   8   5      195.63      201.48      7.93 o 
  -2   8   5        5.42        5.75      2.39 o 
  -1   8   5       29.96       35.70      3.86 o 
   0   8   5       30.35       29.76      3.36 o 
   1   8   5      155.26      157.03      9.62 o 
   2   8   5        1.83       -0.36      2.22 o 
   3   8   5       32.68       35.30      4.14 o 
  -9   9   5       16.57       21.60      3.51 o 
  -8   9   5        0.26       -1.59      1.59 o 
  -7   9   5       77.09       79.78      5.11 o 
  -6   9   5        6.33        6.55      2.13 o 
  -5   9   5      148.69      149.78      6.30 o 
  -4   9   5        3.32       -0.14      3.02 o 
  -3   9   5        7.61        7.58      2.80 o 
  -2   9   5        3.27        5.32      2.44 o 
  -1   9   5       22.40       24.13      5.39 o 
   0   9   5        2.45       -1.31      4.60 o 
   1   9   5       23.78       25.24      4.97 o 
   2   9   5       33.82       30.63      3.96 o 
  -8  10   5       21.96       19.82      3.24 o 
  -7  10   5        4.85        5.23      3.02 o 
  -6  10   5      114.62      104.89      5.72 o 
  -5  10   5      116.33      111.04      9.78 o 
  -4  10   5        7.91       11.07      4.31 o 
  -3  10   5        0.09       -3.02      3.02 o 
  -2  10   5       24.58       31.31      4.12 o 
  -1  10   5        4.09        4.18      5.03 o 
   0  10   5       28.83       27.87      4.22 o 
  -6  11   5       77.94       87.30      9.35 o 
  -5  11   5       36.73       33.66      6.62 o 
  -4  11   5       24.38       23.01      6.04 o 
  -3  11   5       11.74       12.94      5.18 o 
   2 -13   6       17.95       19.13      5.32 o 
   3 -13   6        4.57        4.77      2.18 o 
   4 -13   6        9.11        7.24      2.35 o 
   5 -13   6       12.99       10.50      3.60 o 
   6 -13   6        5.35        5.47      2.88 o 
   7 -13   6       13.06       14.81      3.88 o 
  -1 -12   6       22.63       27.01      3.89 o 
   0 -12   6       11.43        7.62      3.45 o 
   1 -12   6       34.08       38.42      4.24 o 
   2 -12   6       12.68       11.65      4.03 o 
   3 -12   6       44.42       40.13      6.18 o 
   4 -12   6       81.33       74.24      5.12 o 
   5 -12   6       39.42       34.04      3.69 o 
   6 -12   6        0.01        0.86      2.01 o 
   7 -12   6        2.34        0.86      2.16 o 
   8 -12   6        6.44        1.73      2.30 o 
  -3 -11   6       11.07        4.61      2.59 o 
  -2 -11   6        0.80        0.39      3.16 o 
  -1 -11   6       29.25       33.66      5.75 o 
   0 -11   6        3.00       -0.59      2.37 o 
   1 -11   6      163.74      162.16      7.61 o 
   2 -11   6        7.03        8.23      2.66 o 
   3 -11   6        2.62        2.88      2.45 o 
   4 -11   6       23.23       25.76      4.10 o 
   5 -11   6       80.27       81.37      5.02 o 
   6 -11   6        2.15        0.78      2.37 o 
   7 -11   6       22.03       28.33      4.46 o 
   8 -11   6       10.05       10.79      3.16 o 
   9 -11   6       42.83       48.76      5.61 o 
  -4 -10   6       36.55       28.17      4.31 o 
  -3 -10   6       41.57       42.97      4.57 o 
  -2 -10   6        0.01        1.73      2.59 o 
  -1 -10   6       51.39       52.32     10.57 o 
   0 -10   6       62.61       60.98      4.75 o 
   1 -10   6        0.29        0.61      1.09 o 
   2 -10   6      208.44      193.10      6.50 o 
   3 -10   6       15.52       19.03      5.47 o 
   4 -10   6        1.58        1.77      1.57 o 
   5 -10   6      106.38       94.94      4.32 o 
   6 -10   6        0.13        0.39      1.24 o 
   7 -10   6        0.95        1.76      1.47 o 
   8 -10   6        3.74        4.31      2.30 o 
   9 -10   6       27.33       18.41      3.74 o 
  -5  -9   6        4.83       10.52      2.38 o 
  -4  -9   6       30.82       28.16      3.49 o 
  -3  -9   6       19.80       24.43      3.44 o 
  -2  -9   6        6.90        5.44      2.13 o 
  -1  -9   6        3.61        3.74      1.45 o 
   0  -9   6        0.33       -0.82      0.82 o 
   1  -9   6        3.45        3.64      1.32 o 
   2  -9   6      354.33      352.87      9.03 o 
   3  -9   6        3.22        7.20      1.49 o 
   4  -9   6       96.88       86.22      5.07 o 
   5  -9   6       13.10       11.13      1.75 o 
   6  -9   6        1.87        5.43      1.39 o 
   7  -9   6       13.38       18.09      3.45 o 
   8  -9   6       15.24       11.36      2.88 o 
   9  -9   6        1.40        2.59      2.16 o 
  10  -9   6       11.84       11.94      3.16 o 
  -6  -8   6       27.47       26.25      3.75 o 
  -5  -8   6       12.19       14.92      2.41 o 
  -4  -8   6      232.32      212.75      8.60 o 
  -3  -8   6        8.82        6.58      1.98 o 
  -2  -8   6       64.51       67.17      3.26 o 
  -1  -8   6        9.91       10.79      1.37 o 
   0  -8   6       36.25       36.30      2.21 o 
   1  -8   6      106.24       99.89      4.50 o 
   2  -8   6      349.96      353.30      8.61 o 
   3  -8   6       10.72        6.89      1.15 o 
   4  -8   6      279.04      279.44      7.27 o 
   5  -8   6        5.77        5.28      1.08 o 
   6  -8   6       78.02       62.84      3.91 o 
   7  -8   6       71.95       68.29      6.48 o 
   8  -8   6        2.82        1.15      1.22 o 
   9  -8   6        0.13       -0.58      1.44 o 
  10  -8   6       58.81       73.50      6.04 o 
  -7  -7   6       12.51       13.83      3.01 o 
  -6  -7   6       23.77       24.51      2.76 o 
  -5  -7   6        5.96        6.26      1.95 o 
  -4  -7   6        0.06       -0.07      1.37 o 
  -3  -7   6       71.84       65.19      3.57 o 
  -2  -7   6       25.28       30.16      1.87 o 
  -1  -7   6       41.62       37.81      2.09 o 
   0  -7   6      100.44      101.24      3.39 o 
   1  -7   6       87.13       80.18      2.90 o 
   2  -7   6       48.15       38.62      2.06 o 
   3  -7   6        6.17        4.20      0.81 o 
   4  -7   6       93.37       88.45      3.36 o 
   5  -7   6       19.41       20.13      2.34 o 
   6  -7   6        8.02        7.55      1.27 o 
   7  -7   6      290.61      284.74      7.19 o 
   8  -7   6        0.03        1.50      1.14 o 
   9  -7   6        4.58        5.54      1.62 o 
  10  -7   6        0.64        0.29      1.87 o 
  -8  -6   6        1.56        0.65      1.48 o 
  -7  -6   6       10.70        7.58      1.74 o 
  -6  -6   6      103.91      100.07      5.29 o 
  -5  -6   6        6.75        8.98      1.53 o 
  -4  -6   6       24.32       28.78      2.28 o 
  -3  -6   6       59.56       63.92      2.19 o 
  -2  -6   6        0.02       -0.16      0.62 o 
  -1  -6   6      693.94      681.91     10.20 o 
   0  -6   6       82.60       96.22      2.23 o 
   1  -6   6      120.21      123.67      2.91 o 
   2  -6   6       21.43       28.72      1.40 o 
   3  -6   6       82.56       83.20      2.64 o 
   4  -6   6       48.55       46.65      2.33 o 
   5  -6   6       87.52       77.07      2.57 o 
   6  -6   6       27.26       29.79      1.93 o 
   7  -6   6       74.77       76.53      3.05 o 
   8  -6   6        4.37        4.24      1.41 o 
   9  -6   6       32.03       35.98      3.38 o 
  10  -6   6        6.84        9.49      3.45 o 
  -8  -5   6       29.58       31.32      2.78 o 
  -7  -5   6        2.31        2.20      1.31 o 
  -6  -5   6       28.24       23.33      2.12 o 
  -5  -5   6       69.26       79.72      5.57 o 
  -4  -5   6        1.00       -0.10      0.70 o 
  -3  -5   6       12.12       11.82      1.12 o 
  -2  -5   6       25.35       23.55      1.11 o 
  -1  -5   6      318.80      308.23      4.12 o 
   0  -5   6      543.33      566.41      7.15 o 
   1  -5   6      471.52      472.40      7.27 o 
   2  -5   6        0.76        0.55      0.54 o 
   3  -5   6      259.14      259.65      5.14 o 
   4  -5   6       36.09       36.94      1.62 o 
   5  -5   6       55.73       50.09      1.85 o 
   6  -5   6      997.57      961.36     13.40 o 
   7  -5   6       50.83       48.12      2.16 o 
   8  -5   6       44.72       45.97      3.41 o 
   9  -5   6       35.83       44.48      4.12 o 
  10  -5   6       12.10       15.25      4.31 o 
  -9  -4   6       41.49       38.90      3.13 o 
  -8  -4   6        7.84        5.20      2.74 o 
  -7  -4   6       83.37       90.03      4.22 o 
  -6  -4   6      155.10      134.34      4.23 o 
  -5  -4   6        5.78        3.90      1.10 o 
  -4  -4   6       16.60       17.12      1.46 o 
  -3  -4   6       10.31        9.99      0.91 o 
  -2  -4   6        8.71        9.46      0.79 o 
  -1  -4   6     3610.06     3576.52     33.74 o 
   0  -4   6      494.99      503.46      7.16 o 
   1  -4   6       28.27       18.93      1.58 o 
   2  -4   6      204.87      207.65      3.90 o 
   3  -4   6       84.83       65.43      1.83 o 
   4  -4   6      107.26      103.00      2.52 o 
   5  -4   6      257.69      244.32      4.08 o 
   6  -4   6       52.99       49.07      1.89 o 
   7  -4   6      196.20      199.23      4.92 o 
   8  -4   6       84.32       87.14      5.61 o 
   9  -4   6        0.00        1.24      1.68 o 
  10  -4   6       11.28       13.20      3.07 o 
  -9  -3   6       10.05       11.18      2.74 o 
  -8  -3   6        0.01        0.63      1.26 o 
  -7  -3   6        1.90        1.52      1.05 o 
  -6  -3   6       13.16       11.08      1.40 o 
  -5  -3   6       61.87       66.63      2.57 o 
  -4  -3   6      128.61      128.23      3.33 o 
  -3  -3   6       70.44       88.59      3.58 o 
  -2  -3   6      636.93      651.52      7.42 o 
  -1  -3   6       48.63       61.63      1.60 o 
   0  -3   6       95.23       98.80      1.75 o 
   1  -3   6       83.51       82.31      1.83 o 
   2  -3   6      580.34      580.16      6.98 o 
   3  -3   6        3.11        4.59      0.82 o 
   4  -3   6     1851.55     1822.28     22.90 o 
   5  -3   6       93.30       98.59      3.00 o 
   6  -3   6       12.34       11.70      1.54 o 
   7  -3   6       23.84       23.47      2.68 o 
   8  -3   6       26.35       28.19      6.04 o 
   9  -3   6        3.94        7.96      2.35 o 
  10  -3   6      127.97      161.65      8.45 o 
 -10  -2   6       25.33       21.26      3.04 o 
  -9  -2   6       39.04       34.89      3.27 o 
  -8  -2   6       47.34       50.97      3.25 o 
  -7  -2   6       25.75       26.75      1.99 o 
  -6  -2   6        7.85        9.05      1.27 o 
  -5  -2   6       20.17       22.39      2.00 o 
  -4  -2   6        7.06        5.71      0.84 o 
  -3  -2   6        1.48        0.37      0.51 o 
  -2  -2   6        0.04        0.08      0.43 o 
  -1  -2   6        0.25        0.42      0.38 o 
   0  -2   6       16.30       13.23      0.69 o 
   1  -2   6      439.05      473.29      5.30 o 
   2  -2   6       16.10       15.73      1.45 o 
   3  -2   6      465.95      469.13      6.08 o 
   4  -2   6      691.96      655.06      8.26 o 
   5  -2   6       21.38       20.33      1.81 o 
   6  -2   6        5.78        6.62      2.01 o 
   7  -2   6        1.28        0.72      1.59 o 
   8  -2   6       22.08       14.67      5.47 o 
   9  -2   6        2.62        5.18      5.47 o 
 -10  -1   6       94.89       98.70      8.20 o 
  -9  -1   6       10.30        9.00      2.10 o 
  -8  -1   6       94.79       91.73      4.34 o 
  -7  -1   6       55.35       48.85      2.41 o 
  -6  -1   6       42.26       37.97      2.38 o 
  -5  -1   6      128.67      123.48      2.88 o 
  -4  -1   6       52.07       50.99      2.05 o 
  -3  -1   6      209.79      224.97      3.07 o 
  -2  -1   6       31.84       31.58      1.03 o 
  -1  -1   6        3.03        1.23      0.39 o 
   0  -1   6      283.51      316.56      4.07 o 
   1  -1   6      627.66      649.20      6.88 o 
   2  -1   6      101.77      109.50      2.49 o 
   3  -1   6      829.83      793.42      9.47 o 
   4  -1   6      804.61      761.79     11.45 o 
   5  -1   6      183.45      181.73      5.42 o 
   6  -1   6       49.11       42.84      3.02 o 
   7  -1   6        6.68        4.21      2.70 o 
   8  -1   6        0.24        0.75      2.29 o 
   9  -1   6       36.73       40.56      8.49 o 
 -10   0   6       18.56       22.27      3.91 o 
  -9   0   6       19.82       22.96      2.66 o 
  -8   0   6       61.42       71.08      6.89 o 
  -7   0   6      213.41      207.60      5.21 o 
  -6   0   6      124.54      122.13      3.97 o 
  -5   0   6      154.13      129.24      3.05 o 
  -4   0   6       25.06       22.22      1.06 o 
  -3   0   6      144.98      160.67      2.44 o 
  -2   0   6      176.97      180.28      2.53 o 
  -1   0   6       26.86       33.38      1.01 o 
   0   0   6      270.41      283.22      3.42 o 
   1   0   6      154.38      170.35      2.71 o 
   2   0   6      149.14      132.08      2.82 o 
   3   0   6        0.56       -0.04      0.76 o 
   4   0   6        9.43       11.61      1.95 o 
   5   0   6      100.37       87.27      3.92 o 
   6   0   6        4.90        3.58      1.77 o 
   7   0   6       38.40       32.33      4.12 o 
   8   0   6        3.10        5.14      3.88 o 
   9   0   6       11.24        5.75      6.33 o 
 -11   1   6       32.59       35.84      4.76 o 
 -10   1   6        3.29        8.99      3.05 o 
  -9   1   6        6.99        3.90      2.35 o 
  -8   1   6       49.93       49.37      3.30 o 
  -7   1   6      155.33      160.29      5.42 o 
  -6   1   6        0.01        0.12      0.90 o 
  -5   1   6      165.11      154.09      2.86 o 
  -4   1   6       76.80       78.30      1.87 o 
  -3   1   6      105.89      100.92      2.04 o 
  -2   1   6       12.42        8.09      0.57 o 
  -1   1   6       54.14       69.42      1.51 o 
   0   1   6      260.30      247.34      3.47 o 
   1   1   6      109.71      114.38      2.01 o 
   2   1   6      207.78      201.81      3.75 o 
   3   1   6      352.33      340.34      7.67 o 
   4   1   6       35.87       41.79      2.89 o 
   5   1   6        0.02        0.84      1.59 o 
   6   1   6       43.76       42.80      3.79 o 
   7   1   6        7.84       11.91      3.48 o 
   8   1   6        0.14        0.56      2.65 o 
 -11   2   6        3.29        9.07      3.20 o 
 -10   2   6       65.37       75.87      5.63 o 
  -9   2   6       16.84       12.38      3.00 o 
  -8   2   6        3.05       11.03      2.05 o 
  -7   2   6      236.65      227.84      5.74 o 
  -6   2   6       99.13       88.24      4.40 o 
  -5   2   6      131.04      123.02      3.16 o 
  -4   2   6       48.63       50.63      1.94 o 
  -3   2   6      165.76      161.29      3.01 o 
  -2   2   6      551.60      583.76      6.75 o 
  -1   2   6        0.79        1.31      0.45 o 
   0   2   6       62.88       61.73      1.83 o 
   1   2   6       67.57       58.65      1.76 o 
   2   2   6        3.01        4.50      1.36 o 
   3   2   6       64.10       50.11      2.62 o 
   4   2   6      156.78      160.32      5.25 o 
   5   2   6       17.20       13.45      2.72 o 
   6   2   6      135.27      125.94      7.38 o 
   7   2   6        1.81        2.23      2.85 o 
   8   2   6       15.40       16.61      4.05 o 
 -11   3   6       10.49        8.18      3.33 o 
 -10   3   6        2.95        7.33      3.00 o 
  -9   3   6        6.60        8.32      2.79 o 
  -8   3   6        3.94        4.64      2.35 o 
  -7   3   6      100.55      100.47      3.81 o 
  -6   3   6      324.09      335.06      7.15 o 
  -5   3   6        1.80        2.35      1.28 o 
  -4   3   6       65.46       62.22      2.35 o 
  -3   3   6      126.33      125.68      2.60 o 
  -2   3   6      649.41      643.58      7.88 o 
  -1   3   6       16.71       16.22      1.05 o 
   0   3   6       13.70       18.43      1.48 o 
   1   3   6      290.85      275.34      5.65 o 
   2   3   6      164.81      159.14      4.49 o 
   3   3   6      145.34      133.65      5.00 o 
   4   3   6       48.20       53.03      4.08 o 
   5   3   6       35.52       25.76      3.40 o 
   6   3   6       50.64       46.03      6.04 o 
   7   3   6        2.55        6.07      3.07 o 
 -11   4   6        0.62        7.19      4.96 o 
 -10   4   6        1.22       -1.44      2.42 o 
  -9   4   6      150.67      138.52      7.12 o 
  -8   4   6        1.85        1.61      1.59 o 
  -7   4   6       12.66       11.69      2.02 o 
  -6   4   6      945.31      894.66     14.49 o 
  -5   4   6      153.42      144.18      4.34 o 
  -4   4   6      127.13      129.02      3.92 o 
  -3   4   6       22.02       20.90      1.42 o 
  -2   4   6      357.96      354.99      6.02 o 
  -1   4   6      190.27      184.37      5.01 o 
   0   4   6       16.35       15.43      2.00 o 
   1   4   6       26.57       24.80      2.38 o 
   2   4   6      307.13      298.97      7.51 o 
   3   4   6       98.56       90.35      4.15 o 
   4   4   6        0.28       -2.10      2.10 o 
   5   4   6      103.67      100.31      6.98 o 
   6   4   6       12.88        6.66      3.62 o 
 -11   5   6        4.08        6.04      3.32 o 
 -10   5   6        2.34       -0.46      2.44 o 
  -9   5   6      221.23      203.89     13.23 o 
  -8   5   6        7.47        5.97      4.24 o 
  -7   5   6        2.00        0.74      1.35 o 
  -6   5   6       17.24       14.36      2.22 o 
  -5   5   6        5.66        3.49      1.24 o 
  -4   5   6        9.99        9.62      1.48 o 
  -3   5   6       10.94       11.38      2.54 o 
  -2   5   6      544.02      533.56      9.83 o 
  -1   5   6      162.66      150.82      5.73 o 
   0   5   6       20.84       18.26      2.14 o 
   1   5   6        8.19        5.88      2.09 o 
   2   5   6        0.00        3.02      2.03 o 
   3   5   6       38.79       33.88      3.51 o 
   4   5   6       17.79       20.30      4.28 o 
   5   5   6       30.05       34.57      5.00 o 
 -10   6   6       19.23       12.51      3.44 o 
  -9   6   6       35.79       33.27      3.91 o 
  -8   6   6        0.52       -2.16      2.16 o 
  -7   6   6      237.46      213.68      9.28 o 
  -6   6   6        0.23        2.06      3.67 o 
  -5   6   6      104.52      100.22      4.10 o 
  -4   6   6       21.84       23.60      2.20 o 
  -3   6   6        1.21       26.18      4.89 o 
  -2   6   6       85.90       70.80      4.96 o 
  -1   6   6       91.27       98.21      4.70 o 
   0   6   6        1.84        4.01      2.04 o 
   1   6   6       27.03       25.96      4.09 o 
   2   6   6        7.80       11.83      2.69 o 
   3   6   6      116.35      123.95      6.09 o 
   4   6   6       14.73       12.36      3.83 o 
   5   6   6        6.26        4.46      6.90 o 
 -10   7   6        5.08        3.79      2.74 o 
  -9   7   6       22.97       25.50      3.59 o 
  -8   7   6       35.76       30.34      3.46 o 
  -7   7   6       21.12       32.48      4.82 o 
  -6   7   6       98.53      107.46      7.55 o 
  -5   7   6       21.04       26.19      3.31 o 
  -4   7   6       74.29       67.36      3.32 o 
  -3   7   6        6.14        2.18      2.29 o 
  -2   7   6       26.29       15.85      6.54 o 
  -1   7   6       58.84       56.12      4.58 o 
   0   7   6        8.03       10.24      2.54 o 
   1   7   6        0.09        0.80      2.05 o 
   2   7   6       40.96       38.86      3.94 o 
   3   7   6        5.76        5.07      2.84 o 
  -9   8   6       42.19       40.17      4.26 o 
  -8   8   6        1.60        2.67      3.38 o 
  -7   8   6       26.40       27.71      3.96 o 
  -6   8   6       42.23       46.75      3.72 o 
  -5   8   6        1.39        2.56      1.80 o 
  -4   8   6      368.08      386.40     17.40 o 
  -3   8   6       89.32       83.40      9.49 o 
  -2   8   6       21.77       28.48      3.75 o 
  -1   8   6       23.89       22.38      4.67 o 
   0   8   6        2.02       -0.17      2.30 o 
   1   8   6       13.56       10.74      3.79 o 
   2   8   6       26.87       32.04      7.55 o 
  -9   9   6        1.05        0.58      2.59 o 
  -8   9   6        5.11        8.59      5.03 o 
  -7   9   6       15.59       14.53      3.02 o 
  -6   9   6        0.61        0.19      1.80 o 
  -5   9   6       62.62       60.98      7.48 o 
  -4   9   6      115.16      107.01      9.20 o 
  -3   9   6        7.17       12.52      3.15 o 
  -2   9   6       98.13      102.01      9.64 o 
  -1   9   6        0.62       -0.79      2.34 o 
   0   9   6        5.81        6.51      3.15 o 
   1   9   6       20.39       16.25      5.75 o 
  -7  10   6       32.72       25.89      6.62 o 
  -6  10   6       13.06        9.92      5.03 o 
  -5  10   6       52.95       59.26      7.77 o 
  -4  10   6       95.20       73.64      8.63 o 
  -3  10   6        2.33        3.60      4.17 o 
  -2  10   6        0.23       -1.71      2.48 o 
   1 -13   7       10.92       13.66      5.18 o 
   2 -13   7        5.12        3.16      3.60 o 
   3 -13   7       61.23       67.60      8.20 o 
   4 -13   7       58.10       56.18      9.06 o 
   5 -13   7        4.02        5.75      2.88 o 
   6 -13   7        1.25       -2.01      2.01 o 
  -1 -12   7       54.40       58.25      7.62 o 
   0 -12   7       20.87       21.19      3.71 o 
   1 -12   7       45.09       49.36      4.79 o 
   2 -12   7        0.07        1.58      2.59 o 
   3 -12   7       38.07       48.76      6.76 o 
   4 -12   7        1.91        3.00      1.80 o 
   5 -12   7       28.18       25.33      3.42 o 
   6 -12   7       20.26       21.43      4.31 o 
   7 -12   7        4.83        5.61      3.02 o 
  -3 -11   7        6.55        8.53      2.83 o 
  -2 -11   7       13.89       18.84      5.03 o 
  -1 -11   7       49.18       41.90      4.59 o 
   0 -11   7       56.65       51.58      4.85 o 
   1 -11   7      135.66      131.79      7.00 o 
   2 -11   7       38.18       46.08      4.14 o 
   3 -11   7        0.02        0.00      2.30 o 
   4 -11   7       33.90       39.84      5.75 o 
   5 -11   7       10.25       11.89      2.54 o 
   6 -11   7       43.01       42.67      3.97 o 
   7 -11   7       20.20       12.08      3.31 o 
   8 -11   7        8.46       11.79      3.16 o 
  -4 -10   7       40.49       45.01      5.08 o 
  -3 -10   7       18.79       18.45      3.40 o 
  -2 -10   7       20.57       27.90      5.47 o 
  -1 -10   7        0.76        0.56      1.55 o 
   0 -10   7        1.35       -0.35      1.45 o 
   1 -10   7       34.60       37.09      3.79 o 
   2 -10   7       22.62       31.80      5.90 o 
   3 -10   7        2.38       -1.44      1.73 o 
   4 -10   7        4.20        0.29      2.01 o 
   5 -10   7       51.43       60.05      4.34 o 
   6 -10   7        3.24        2.65      1.57 o 
   7 -10   7       24.26       23.42      3.03 o 
   8 -10   7        4.13        3.88      2.45 o 
   9 -10   7       21.40       23.30      4.17 o 
  -5  -9   7        6.61       13.35      2.61 o 
  -4  -9   7       11.19       10.69      2.23 o 
  -3  -9   7       63.06       54.65      7.05 o 
  -2  -9   7        4.82        4.86      1.98 o 
  -1  -9   7      106.10      107.51      6.09 o 
   0  -9   7      160.12      154.47      5.96 o 
   1  -9   7       22.57       18.13      2.32 o 
   2  -9   7      173.12      182.63      6.15 o 
   3  -9   7       75.06       74.42      6.70 o 
   4  -9   7      140.63      134.45      6.65 o 
   5  -9   7       23.80       21.90      2.79 o 
   6  -9   7       28.58       26.32      2.89 o 
   7  -9   7       42.30       52.00      8.70 o 
   8  -9   7        8.06        7.79      4.31 o 
   9  -9   7       20.62       22.29      3.88 o 
  -6  -8   7        0.01        1.18      1.75 o 
  -5  -8   7        0.63        0.73      1.59 o 
  -4  -8   7       52.15       46.68      4.67 o 
  -3  -8   7       52.10       50.57      3.51 o 
  -2  -8   7        4.22        3.12      1.37 o 
  -1  -8   7        0.33       -0.45      0.89 o 
   0  -8   7      100.42      110.68      4.75 o 
   1  -8   7      137.52      139.92      5.07 o 
   2  -8   7       28.55       26.78      1.69 o 
   3  -8   7        7.21        4.09      1.10 o 
   4  -8   7      141.74      132.60      6.79 o 
   5  -8   7       29.21       28.79      2.42 o 
   6  -8   7        0.79        0.50      1.44 o 
   7  -8   7      164.39      163.81      6.57 o 
   8  -8   7       40.62       36.20      3.24 o 
   9  -8   7        2.42        4.42      1.68 o 
  10  -8   7        8.45        8.20      2.73 o 
  -7  -7   7       73.73       73.97      4.61 o 
  -6  -7   7       13.60       15.13      2.43 o 
  -5  -7   7        0.71        0.33      1.24 o 
  -4  -7   7       38.23       42.17      6.18 o 
  -3  -7   7       28.76       30.32      2.37 o 
  -2  -7   7        7.46        5.79      1.29 o 
  -1  -7   7        0.98        0.34      0.77 o 
   0  -7   7        2.92       11.58      3.27 o 
   1  -7   7      398.68      404.10      8.13 o 
   2  -7   7      140.34      135.31      3.88 o 
   3  -7   7       12.63        9.75      1.44 o 
   4  -7   7       48.87       47.45      2.60 o 
   5  -7   7       26.13       34.60      2.47 o 
   6  -7   7      199.56      170.03      4.74 o 
   7  -7   7       39.06       50.92      3.56 o 
   8  -7   7        0.26        0.55      1.58 o 
   9  -7   7        1.00        1.30      1.65 o 
  10  -7   7       68.11       79.68      7.91 o 
  -7  -6   7        0.45        1.18      1.67 o 
  -6  -6   7       10.05        3.48      1.87 o 
  -5  -6   7      250.26      221.51      8.42 o 
  -4  -6   7        1.48        2.12      1.23 o 
  -3  -6   7       24.52       30.02      2.58 o 
  -2  -6   7      199.42      196.95      4.59 o 
  -1  -6   7     1109.96     1092.26     15.14 o 
   0  -6   7      716.75      687.51     10.37 o 
   1  -6   7       72.68       61.32      4.22 o 
   2  -6   7      344.93      342.38      6.30 o 
   3  -6   7       21.08       15.09      1.59 o 
   4  -6   7       11.37       11.72      1.53 o 
   5  -6   7        3.20        1.80      0.81 o 
   6  -6   7        0.29       -0.20      0.83 o 
   7  -6   7       64.88       63.16      3.16 o 
   8  -6   7        0.07        1.49      1.24 o 
   9  -6   7        2.38        6.04      3.02 o 
  10  -6   7       33.28       54.94      7.05 o 
  -8  -5   7       67.37       65.27      3.79 o 
  -7  -5   7       22.77       23.92      2.39 o 
  -6  -5   7       19.14       17.86      1.97 o 
  -5  -5   7       19.52       22.72      2.29 o 
  -4  -5   7       46.02       49.85      2.41 o 
  -3  -5   7       35.31       37.36      2.02 o 
  -2  -5   7      270.04      278.24      5.51 o 
  -1  -5   7       23.11       19.01      1.93 o 
   0  -5   7      852.67      854.74     10.27 o 
   1  -5   7        4.36        7.53      1.02 o 
   2  -5   7      435.55      429.50      7.48 o 
   3  -5   7       68.95       77.75      2.66 o 
   4  -5   7        4.13        4.94      1.22 o 
   5  -5   7       47.36       52.60      2.31 o 
   6  -5   7      136.01      143.03      4.17 o 
   7  -5   7       50.81       57.28      3.57 o 
   8  -5   7        0.48        2.30      2.59 o 
   9  -5   7        3.86        7.05      3.45 o 
  10  -5   7        1.75       12.37      4.31 o 
  -9  -4   7       11.13        9.98      2.43 o 
  -8  -4   7        2.67        4.32      1.58 o 
  -7  -4   7       17.66       15.26      2.00 o 
  -6  -4   7        0.95       -1.12      1.21 o 
  -5  -4   7       64.59       63.20      2.66 o 
  -4  -4   7      133.46      130.56      3.58 o 
  -3  -4   7       95.23       82.57      3.88 o 
  -2  -4   7      395.62      377.41      5.50 o 
  -1  -4   7        2.93        1.12      0.59 o 
   0  -4   7      250.83      233.09      4.27 o 
   1  -4   7      226.37      225.35      4.82 o 
   2  -4   7      147.91      141.56      4.37 o 
   3  -4   7      485.37      497.02      7.04 o 
   4  -4   7      192.34      176.89      3.96 o 
   5  -4   7       25.70       26.10      2.60 o 
   6  -4   7      227.26      212.98      5.22 o 
   7  -4   7       20.00       26.76      2.95 o 
   8  -4   7        2.33        3.56      1.83 o 
   9  -4   7        2.84        4.03      3.74 o 
  -9  -3   7       38.68       35.18      3.47 o 
  -8  -3   7        0.19        2.19      1.49 o 
  -7  -3   7       23.33       22.77      2.12 o 
  -6  -3   7        0.15        1.06      1.06 o 
  -5  -3   7       17.40       21.99      1.74 o 
  -4  -3   7      109.45      123.91      3.46 o 
  -3  -3   7        1.16        0.95      0.67 o 
  -2  -3   7        0.93        1.56      0.60 o 
  -1  -3   7       22.35       26.51      1.16 o 
   0  -3   7      223.02      234.92      3.46 o 
   1  -3   7      512.23      482.68      5.87 o 
   2  -3   7       68.87       69.27      2.34 o 
   3  -3   7       94.42       94.11      4.03 o 
   4  -3   7      292.50      286.30      4.70 o 
   5  -3   7      821.26      822.26     10.94 o 
   6  -3   7       35.84       34.40      3.36 o 
   7  -3   7       20.84       20.92      3.24 o 
   8  -3   7        5.72        8.77      4.46 o 
   9  -3   7        2.12        9.79      2.81 o 
 -10  -2   7       13.47        9.49      5.39 o 
  -9  -2   7      107.14      113.01      7.62 o 
  -8  -2   7       30.17       28.00      2.46 o 
  -7  -2   7        0.17        1.88      1.09 o 
  -6  -2   7       63.33       53.52      2.91 o 
  -5  -2   7        1.11        1.17      0.91 o 
  -4  -2   7        3.37        2.10      0.85 o 
  -3  -2   7      266.36      252.57      4.68 o 
  -2  -2   7      213.05      210.22      5.42 o 
  -1  -2   7       42.13       39.77      1.37 o 
   0  -2   7       47.00       44.42      1.25 o 
   1  -2   7      281.70      251.39      3.48 o 
   2  -2   7      206.06      211.96      3.81 o 
   3  -2   7       41.65       41.10      2.17 o 
   4  -2   7        1.44        0.59      1.04 o 
   5  -2   7      333.96      335.94      7.85 o 
   6  -2   7       20.58       15.89      2.49 o 
   7  -2   7       31.35       38.53      4.07 o 
   8  -2   7       15.13       15.82      5.47 o 
   9  -2   7        1.34        6.18      5.18 o 
 -10  -1   7        0.08        1.65      2.70 o 
  -9  -1   7       77.90       82.74      4.63 o 
  -8  -1   7        0.02       -0.36      1.48 o 
  -7  -1   7       40.18       39.84      2.50 o 
  -6  -1   7       26.43       26.08      1.89 o 
  -5  -1   7      122.78      121.20      3.47 o 
  -4  -1   7       77.44       77.34      2.27 o 
  -3  -1   7       18.47       17.62      1.09 o 
  -2  -1   7       11.84       11.95      0.82 o 
  -1  -1   7       94.00      102.13      2.19 o 
   0  -1   7       67.65       71.41      1.59 o 
   1  -1   7      397.25      380.03      5.18 o 
   2  -1   7      584.74      599.31      8.41 o 
   3  -1   7      115.78      118.78      4.13 o 
   4  -1   7      707.89      684.90     12.54 o 
   5  -1   7      427.13      399.82      8.93 o 
   6  -1   7       94.95       80.59      4.51 o 
   7  -1   7        0.79       -0.94      2.37 o 
   8  -1   7        8.28       10.83      3.29 o 
   9  -1   7        3.52        4.75      5.90 o 
 -10   0   7        0.06       -1.50      2.53 o 
  -9   0   7       23.50       31.72      4.12 o 
  -8   0   7        6.75        9.01      2.28 o 
  -7   0   7       16.49       21.06      2.41 o 
  -6   0   7        9.69        4.66      1.27 o 
  -5   0   7      170.70      166.74      3.68 o 
  -4   0   7       53.09       43.67      1.67 o 
  -3   0   7        4.59        6.56      0.69 o 
  -2   0   7      140.80      165.87      2.64 o 
  -1   0   7       15.56       18.44      0.92 o 
   0   0   7        0.05        4.58      0.71 o 
   1   0   7       47.78       49.04      1.97 o 
   2   0   7       58.32       56.79      2.24 o 
   3   0   7      134.22      141.84      3.99 o 
   4   0   7        0.19       -0.48      1.35 o 
   5   0   7       27.65       24.08      2.52 o 
   6   0   7      114.00      142.53      8.04 o 
   7   0   7        6.88       12.77      4.89 o 
   8   0   7       16.62       23.86      7.69 o 
 -10   1   7       45.15       41.58      4.77 o 
  -9   1   7        7.93        8.12      2.90 o 
  -8   1   7       47.46       41.28      3.28 o 
  -7   1   7        0.62       -0.44      1.40 o 
  -6   1   7       31.88       34.32      2.57 o 
  -5   1   7       16.68       16.89      1.48 o 
  -4   1   7      282.12      290.71      4.68 o 
  -3   1   7      307.10      327.60      4.31 o 
  -2   1   7        0.60        0.71      0.46 o 
  -1   1   7      481.17      477.41      5.47 o 
   0   1   7       58.10       54.72      1.59 o 
   1   1   7        5.30        4.77      0.85 o 
   2   1   7      206.16      204.32      4.80 o 
   3   1   7      253.11      237.77      5.50 o 
   4   1   7       66.04       58.98      3.40 o 
   5   1   7       30.36       22.71      2.61 o 
   6   1   7       33.89       34.84      4.52 o 
   7   1   7       53.10       46.40      6.18 o 
   8   1   7       17.59       26.46      4.58 o 
 -10   2   7       57.50       59.08      5.25 o 
  -9   2   7        1.17       -3.52      3.52 o 
  -8   2   7       80.36       87.37      4.46 o 
  -7   2   7        2.43        4.32      1.82 o 
  -6   2   7        0.39        0.82      1.27 o 
  -5   2   7      110.59      101.98      3.72 o 
  -4   2   7      118.82      122.45      3.24 o 
  -3   2   7        7.19        5.79      1.30 o 
  -2   2   7        0.28        0.81      0.76 o 
  -1   2   7      289.69      321.78      4.99 o 
   0   2   7        2.17        0.70      0.87 o 
   1   2   7      296.63      279.31      5.67 o 
   2   2   7      485.64      426.97      9.67 o 
   3   2   7        3.00        4.30      1.53 o 
   4   2   7        2.32        4.35      2.18 o 
   5   2   7        5.54        4.17      2.35 o 
   6   2   7       46.40       54.21      5.48 o 
   7   2   7       35.75       32.37      7.62 o 
 -10   3   7       17.25       22.45      3.96 o 
  -9   3   7       10.58       14.43      3.30 o 
  -8   3   7        0.26        0.60      2.10 o 
  -7   3   7       56.88       60.47      3.24 o 
  -6   3   7      196.65      195.01      5.42 o 
  -5   3   7      565.17      563.48     10.27 o 
  -4   3   7      221.53      215.29      6.98 o 
  -3   3   7       57.29       51.95      2.09 o 
  -2   3   7       21.95       23.47      1.56 o 
  -1   3   7      385.71      385.55      7.87 o 
   0   3   7        8.50        9.82      1.79 o 
   1   3   7      762.48      744.14     13.23 o 
   2   3   7       20.86       25.91      2.43 o 
   3   3   7       39.71       43.43      3.03 o 
   4   3   7       13.88       14.45      3.24 o 
   5   3   7        2.28        4.31      2.45 o 
   6   3   7        5.51        8.03      3.67 o 
 -10   4   7       28.22       32.30      4.32 o 
  -9   4   7       30.97       36.76      4.32 o 
  -8   4   7        3.71        7.09      2.59 o 
  -7   4   7        2.81        2.74      1.63 o 
  -6   4   7       20.13       18.11      2.06 o 
  -5   4   7       59.61       53.80      2.90 o 
  -4   4   7       13.63       13.76      1.73 o 
  -3   4   7       10.62       12.56      1.96 o 
  -2   4   7        4.67        2.66      1.41 o 
  -1   4   7      197.20      199.61      9.86 o 
   0   4   7       59.52       57.23      3.18 o 
   1   4   7        0.20        0.02      2.18 o 
   2   4   7      119.66      108.26      5.24 o 
   3   4   7        2.25        0.61      2.06 o 
   4   4   7      102.15      113.40      7.49 o 
   5   4   7       25.44       29.07      4.71 o 
   6   4   7       16.95       21.84      4.87 o 
 -10   5   7        0.13       -1.22      2.48 o 
  -9   5   7       25.94       32.29      4.14 o 
  -8   5   7       24.89       29.99      3.69 o 
  -7   5   7       17.02       29.15      6.69 o 
  -6   5   7       44.81       46.69      3.26 o 
  -5   5   7      102.17       97.16      4.29 o 
  -4   5   7       77.15       80.79      3.29 o 
  -3   5   7       89.30       83.45      3.70 o 
  -2   5   7       58.53       47.16     10.72 o 
  -1   5   7      104.77       97.18      4.60 o 
   0   5   7      102.18       97.92      5.01 o 
   1   5   7       18.12       17.35      2.75 o 
   2   5   7       43.41       54.38      4.11 o 
   3   5   7        4.28        6.53      3.00 o 
   4   5   7       75.16       69.41      6.46 o 
   5   5   7        2.41        2.18      3.14 o 
 -10   6   7       23.76       25.96      4.25 o 
  -9   6   7        3.07        1.31      2.51 o 
  -8   6   7       57.80       52.38      4.44 o 
  -7   6   7       46.16       42.86      4.89 o 
  -6   6   7        9.38       11.30      2.52 o 
  -5   6   7       12.64       13.17      2.26 o 
  -4   6   7       65.59       68.12      3.58 o 
  -3   6   7       55.90       51.15      4.50 o 
  -2   6   7        7.54       12.66      2.89 o 
  -1   6   7        2.52        4.96      2.44 o 
   0   6   7      118.30      132.26      7.27 o 
   1   6   7       17.47       23.31      3.32 o 
   2   6   7       30.74       29.29      3.63 o 
   3   6   7       22.35       25.59      3.59 o 
   4   6   7      119.97      142.92     23.88 o 
  -9   7   7        4.53        5.70      2.68 o 
  -8   7   7       51.41       57.60      4.71 o 
  -7   7   7        0.70        3.46      2.29 o 
  -6   7   7       37.00       52.54      4.12 o 
  -5   7   7        0.58        0.93      1.85 o 
  -4   7   7       95.01       90.75      5.85 o 
  -3   7   7        2.95        4.18      3.60 o 
  -2   7   7       21.28       12.71      4.96 o 
  -1   7   7       11.37        5.84      2.66 o 
   0   7   7      139.94      170.96      8.13 o 
   1   7   7        0.39       -2.08      2.19 o 
   2   7   7        4.00        2.45      2.52 o 
  -9   8   7        3.46        4.89      2.81 o 
  -8   8   7       28.32       23.97      3.51 o 
  -7   8   7        2.72        2.49      2.16 o 
  -6   8   7        1.64        0.47      1.78 o 
  -5   8   7       20.72       18.27      4.89 o 
  -4   8   7        0.00       -1.40      2.23 o 
  -3   8   7       42.47       57.09      4.93 o 
  -2   8   7       15.59       21.70      3.81 o 
  -1   8   7        4.02        6.88      2.90 o 
   0   8   7        2.70        2.59      2.74 o 
   1   8   7        6.21        1.01      2.85 o 
  -7   9   7       72.00       85.29      9.64 o 
  -6   9   7        0.06       -2.16      3.45 o 
  -5   9   7       44.82       42.43      6.76 o 
  -4   9   7        0.00       -1.44      3.45 o 
  -3   9   7        4.22        1.45      2.69 o 
  -2   9   7        2.61        1.58      3.52 o 
  -1   9   7       11.96        9.09      3.40 o 
   2 -13   8        2.94        4.31      3.74 o 
   3 -13   8       21.47       19.13      5.32 o 
   4 -13   8       52.32       47.89      5.25 o 
   0 -12   8      114.43      104.41      7.08 o 
   1 -12   8        1.12        4.14      2.21 o 
   2 -12   8        0.86        2.30      3.02 o 
   3 -12   8        0.07       -1.87      2.45 o 
   4 -12   8       18.08       16.68      4.89 o 
   5 -12   8       11.23        9.56      3.74 o 
   6 -12   8        1.41       -0.35      1.68 o 
   7 -12   8        8.28       14.24      3.88 o 
  -2 -11   8        1.13        3.45      3.16 o 
  -1 -11   8        3.94        7.81      2.66 o 
   0 -11   8       15.25       18.94      4.46 o 
   1 -11   8       29.32       19.04      3.25 o 
   2 -11   8        0.44        0.78      1.62 o 
   3 -11   8       17.51       15.10      4.31 o 
   4 -11   8        2.96        3.02      2.88 o 
   5 -11   8       40.78       44.63      4.21 o 
   6 -11   8       14.31       15.29      2.89 o 
   7 -11   8        1.49        0.69      2.23 o 
   8 -11   8        5.54        8.05      3.02 o 
  -4 -10   8        1.29        2.34      2.29 o 
  -3 -10   8       24.92       29.63      5.90 o 
  -2 -10   8        0.18        2.91      2.30 o 
  -1 -10   8       43.78       45.04      5.11 o 
   0 -10   8        4.61        1.71      1.52 o 
   1 -10   8       58.36       61.63      4.87 o 
   2 -10   8        0.81        2.48      1.57 o 
   3 -10   8       38.60       28.62      5.03 o 
   4 -10   8       53.80       56.96      6.76 o 
   5 -10   8       54.39       61.50      4.50 o 
   6 -10   8       37.46       36.60      3.81 o 
   7 -10   8        0.91        0.01      1.58 o 
   8 -10   8       24.58       22.99      4.03 o 
  -5  -9   8        5.24        4.15      2.07 o 
  -4  -9   8        0.02        0.74      1.98 o 
  -3  -9   8       40.78       43.04      4.94 o 
  -2  -9   8        1.72        0.20      1.62 o 
  -1  -9   8      103.58      101.83     12.73 o 
   0  -9   8        4.68        6.11      1.97 o 
   1  -9   8      124.19      124.90      5.32 o 
   2  -9   8        1.72        1.01      1.27 o 
   3  -9   8      132.20      135.99      8.42 o 
   4  -9   8       41.83       40.42      5.47 o 
   5  -9   8       82.26       75.74      4.75 o 
   6  -9   8       47.79       52.72      5.32 o 
   7  -9   8       18.44       21.10      2.87 o 
   8  -9   8      131.67      139.37      9.92 o 
   9  -9   8       25.40       21.47      3.11 o 
  -6  -8   8       12.17       14.18      2.65 o 
  -5  -8   8        6.15        1.27      1.57 o 
  -4  -8   8       23.05       24.68      8.49 o 
  -3  -8   8       12.07       14.34      2.33 o 
  -2  -8   8       43.62       41.06      5.85 o 
  -1  -8   8       25.56       25.11      2.77 o 
   0  -8   8       53.80       56.31      3.66 o 
   1  -8   8        2.84        2.78      1.92 o 
   2  -8   8        6.91        6.65      1.59 o 
   3  -8   8        0.46        2.43      1.32 o 
   4  -8   8      128.26      116.00      5.14 o 
   5  -8   8       72.24       68.75      3.73 o 
   6  -8   8       71.64       64.87      4.28 o 
   7  -8   8       11.67       14.87      2.42 o 
   8  -8   8       86.86       97.34      7.12 o 
   9  -8   8        5.73        7.19      2.04 o 
  -6  -7   8       96.64      110.61      5.27 o 
  -5  -7   8       10.72       12.32      2.72 o 
  -4  -7   8       58.64       55.96      4.00 o 
  -3  -7   8        1.74        1.44      1.09 o 
  -2  -7   8      196.89      188.17      5.44 o 
  -1  -7   8        1.66        1.45      1.18 o 
   0  -7   8       72.37       66.03      3.08 o 
   1  -7   8       25.92       22.30      1.98 o 
   2  -7   8      141.81      138.00      4.90 o 
   3  -7   8        8.72        7.58      1.20 o 
   4  -7   8       56.75       48.66      4.09 o 
   5  -7   8       50.55       43.29      3.09 o 
   6  -7   8       10.90       11.55      2.10 o 
   7  -7   8        6.33       10.56      2.59 o 
   8  -7   8       10.29       13.64      2.34 o 
   9  -7   8       32.92       41.42      6.04 o 
  -7  -6   8        0.30        2.41      1.79 o 
  -6  -6   8       11.06       17.65      2.52 o 
  -5  -6   8        2.84        3.04      1.76 o 
  -4  -6   8       14.86       15.65      3.55 o 
  -3  -6   8       21.38       22.43      2.07 o 
  -2  -6   8      100.02       95.17      3.20 o 
  -1  -6   8     1371.53     1314.68     17.95 o 
   0  -6   8       16.18       13.81      1.40 o 
   1  -6   8       33.53       33.69      2.22 o 
   2  -6   8       85.20       78.40      4.09 o 
   3  -6   8        2.39        2.24      0.89 o 
   4  -6   8        3.29        1.64      0.97 o 
   5  -6   8       23.53       19.76      1.67 o 
   6  -6   8       58.21       54.76      2.79 o 
   7  -6   8      148.71      135.75      5.70 o 
   8  -6   8        0.00        2.59      2.45 o 
   9  -6   8       28.76       29.34      5.61 o 
  -8  -5   8       69.34       72.27      4.61 o 
  -7  -5   8        2.24        3.75      1.85 o 
  -6  -5   8        0.74        2.55      1.86 o 
  -5  -5   8       34.29       36.31      4.86 o 
  -4  -5   8       12.14        9.95      1.75 o 
  -3  -5   8        0.43       -0.09      0.77 o 
  -2  -5   8      507.25      501.29     13.22 o 
  -1  -5   8      256.06      261.03      5.38 o 
   0  -5   8       62.38       58.51      2.37 o 
   1  -5   8       87.69       75.38      3.13 o 
   2  -5   8        0.03       -0.59      1.29 o 
   3  -5   8       76.69       76.87      3.23 o 
   4  -5   8       14.20       17.92      1.66 o 
   5  -5   8      221.54      217.35      4.51 o 
   6  -5   8       89.34       88.26      3.95 o 
   7  -5   8       31.22       34.37      5.47 o 
   8  -5   8       12.57       21.43      5.03 o 
   9  -5   8       67.94       68.75      8.20 o 
  -8  -4   8       23.40       24.02      3.92 o 
  -7  -4   8       16.55       13.42      1.98 o 
  -6  -4   8       20.97       16.97      2.32 o 
  -5  -4   8       22.81       24.96      3.03 o 
  -4  -4   8       10.77       11.45      1.63 o 
  -3  -4   8        1.59        0.00      0.80 o 
  -2  -4   8      981.83      937.55     13.47 o 
  -1  -4   8      833.72      809.19     13.01 o 
   0  -4   8      105.47      107.53      2.89 o 
   1  -4   8      236.59      243.18      5.83 o 
   2  -4   8       18.40       17.86      2.36 o 
   3  -4   8      343.57      374.50      7.94 o 
   4  -4   8       70.22       63.94      2.71 o 
   5  -4   8       60.97       58.51      2.76 o 
   6  -4   8        3.57        3.55      1.58 o 
   7  -4   8        5.82        7.91      3.60 o 
   8  -4   8       21.99       30.35      5.90 o 
   9  -4   8       26.37       29.63      6.18 o 
  -9  -3   8      100.28      116.21      5.70 o 
  -8  -3   8        0.89        0.23      1.59 o 
  -7  -3   8       76.49       79.51      3.93 o 
  -6  -3   8        0.43       -0.82      0.95 o 
  -5  -3   8        5.40        4.13      1.15 o 
  -4  -3   8        4.76        5.32      1.16 o 
  -3  -3   8       33.22       31.23      1.69 o 
  -2  -3   8      129.23      127.49      3.72 o 
  -1  -3   8      172.69      178.30      4.20 o 
   0  -3   8      216.80      208.33      3.84 o 
   1  -3   8      159.28      139.80      3.50 o 
   2  -3   8       67.71       64.98      2.44 o 
   3  -3   8        0.44        0.06      0.92 o 
   4  -3   8      118.35      120.07      3.46 o 
   5  -3   8      337.59      333.90      9.02 o 
   6  -3   8        0.31        1.73      1.60 o 
   7  -3   8        0.10        1.70      2.17 o 
   8  -3   8        0.01        3.60      3.60 o 
   9  -3   8        3.92        8.05      4.60 o 
  -9  -2   8       10.94       11.72      3.68 o 
  -8  -2   8       27.10       26.07      2.97 o 
  -7  -2   8       52.21       51.31      2.88 o 
  -6  -2   8       14.71       15.19      1.68 o 
  -5  -2   8        2.06        2.24      0.99 o 
  -4  -2   8      358.62      360.19      7.58 o 
  -3  -2   8        0.01       -0.53      0.64 o 
  -2  -2   8     1063.91     1042.99     11.41 o 
  -1  -2   8        1.96        2.75      0.66 o 
   0  -2   8      238.85      250.32      3.85 o 
   1  -2   8        0.07        0.56      0.67 o 
   2  -2   8      589.79      598.57      8.70 o 
   3  -2   8       41.67       44.95      2.77 o 
   4  -2   8      542.10      529.79     12.09 o 
   5  -2   8       14.97       15.37      2.64 o 
   6  -2   8       88.73       93.70      5.75 o 
   7  -2   8       77.02       83.20      5.93 o 
   8  -2   8        5.02        3.60      4.46 o 
  -9  -1   8       35.42       35.46      3.48 o 
  -8  -1   8       32.51       30.76      3.18 o 
  -7  -1   8       11.80       18.45      2.70 o 
  -6  -1   8        4.79        5.93      1.44 o 
  -5  -1   8       57.03       58.34      2.76 o 
  -4  -1   8        1.22        2.00      1.01 o 
  -3  -1   8        9.45        7.37      0.94 o 
  -2  -1   8       13.13       11.33      1.14 o 
  -1  -1   8        0.88        0.79      0.62 o 
   0  -1   8      171.15      157.00      3.05 o 
   1  -1   8       19.33       20.55      1.23 o 
   2  -1   8      137.21      122.32      3.82 o 
   3  -1   8      556.79      560.74     15.67 o 
   4  -1   8      459.42      440.03      9.43 o 
   5  -1   8        2.61        2.75      1.72 o 
   6  -1   8       36.97       39.85     11.00 o 
   7  -1   8        0.60       -0.16      3.74 o 
   8  -1   8       13.90       19.54      4.01 o 
 -10   0   8        0.24        1.70      2.94 o 
  -9   0   8        0.50        2.10      2.10 o 
  -8   0   8        7.50       13.34      2.45 o 
  -7   0   8       51.37       49.61      5.73 o 
  -6   0   8        8.24        8.72      3.51 o 
  -5   0   8        4.62        6.59      1.46 o 
  -4   0   8      349.97      358.52      7.44 o 
  -3   0   8       15.98       16.18      1.17 o 
  -2   0   8       18.09       18.31      1.10 o 
  -1   0   8       43.83       43.02      1.39 o 
   0   0   8        0.80        1.38      0.57 o 
   1   0   8      112.91      109.51      2.99 o 
   2   0   8      223.82      238.16      5.31 o 
   3   0   8      106.21      104.89      3.58 o 
   4   0   8      287.24      274.39      7.25 o 
   5   0   8       32.89       34.82      5.73 o 
   6   0   8       22.14       25.12      4.04 o 
   7   0   8       99.75      106.33      9.56 o 
 -10   1   8        6.50        9.13      3.59 o 
  -9   1   8        0.55       -2.07      2.07 o 
  -8   1   8       20.49       17.72      2.66 o 
  -7   1   8       80.90       94.28      4.65 o 
  -6   1   8       36.53       39.36      4.19 o 
  -5   1   8       40.89       45.68      3.11 o 
  -4   1   8        0.00       -0.25      0.85 o 
  -3   1   8      122.14      118.59      3.05 o 
  -2   1   8        0.00        0.27      0.74 o 
  -1   1   8        0.94        0.92      0.67 o 
   0   1   8       20.24       18.73      1.53 o 
   1   1   8       24.89       22.12      2.07 o 
   2   1   8      396.84      389.73      8.06 o 
   3   1   8      324.50      345.54      7.13 o 
   4   1   8       55.45       55.28      3.44 o 
   5   1   8       14.04       15.37      2.94 o 
   6   1   8        7.76        8.75      3.33 o 
   7   1   8        4.08        8.51      4.53 o 
 -10   2   8        0.01       -1.61      2.55 o 
  -9   2   8        0.09       -0.97      2.33 o 
  -8   2   8        0.93        3.52      2.02 o 
  -7   2   8      245.56      241.59     12.21 o 
  -6   2   8       12.18        9.71      2.08 o 
  -5   2   8       95.38       92.72      3.65 o 
  -4   2   8        9.08       10.37      1.66 o 
  -3   2   8       64.81       60.79      2.40 o 
  -2   2   8       33.76       34.92      1.92 o 
  -1   2   8       27.33       33.74      2.38 o 
   0   2   8       49.83       50.79      2.86 o 
   1   2   8      253.35      250.51      6.40 o 
   2   2   8      239.88      225.52      6.38 o 
   3   2   8       32.38       43.40      2.97 o 
   4   2   8        1.35        5.83      2.22 o 
   5   2   8       42.56       46.97      8.56 o 
   6   2   8        0.82       -0.33      2.70 o 
 -10   3   8       29.25       32.11      4.32 o 
  -9   3   8        1.25       -1.56      2.27 o 
  -8   3   8       12.16       16.56      3.09 o 
  -7   3   8       40.23       34.14      3.23 o 
  -6   3   8       17.25       18.01      2.53 o 
  -5   3   8       34.09       33.23      2.72 o 
  -4   3   8        7.62       11.36      1.70 o 
  -3   3   8       25.05       19.78      1.89 o 
  -2   3   8      266.00      256.34      8.27 o 
  -1   3   8       26.55       27.76      2.33 o 
   0   3   8        3.66        1.83      2.39 o 
   1   3   8      150.88      154.65      7.28 o 
   2   3   8       34.28       35.37      3.44 o 
   3   3   8        0.55       -2.34      2.79 o 
   4   3   8       22.29       21.56      4.67 o 
   5   3   8       18.02       26.19      4.56 o 
   6   3   8       72.41       80.70      7.05 o 
 -10   4   8       25.39       28.06      7.34 o 
  -9   4   8       26.69       30.54      7.77 o 
  -8   4   8       36.00       36.83      4.14 o 
  -7   4   8       40.29       36.44      3.84 o 
  -6   4   8       25.84       26.83      2.84 o 
  -5   4   8        0.67       -0.42      1.31 o 
  -4   4   8        2.69        3.96      1.46 o 
  -3   4   8        4.61        1.67      1.32 o 
  -2   4   8      174.90      183.97      7.52 o 
  -1   4   8        2.25        5.01      3.19 o 
   0   4   8        7.49        6.93      2.24 o 
   1   4   8       35.68       38.03      7.78 o 
   2   4   8        2.50        2.66      2.24 o 
   3   4   8       55.52       55.42      5.41 o 
   4   4   8       13.89       17.89      4.20 o 
   5   4   8       15.13       17.60      4.59 o 
 -10   5   8        3.21        3.31      3.45 o 
  -9   5   8       24.49       21.95      3.83 o 
  -8   5   8       65.19       72.11      5.34 o 
  -7   5   8       36.01       39.42      3.93 o 
  -6   5   8      152.68      155.83      9.17 o 
  -5   5   8        2.48       -2.03      2.65 o 
  -4   5   8        6.65        9.68      2.09 o 
  -3   5   8       69.50       67.03      6.11 o 
  -2   5   8       36.28       41.51      9.49 o 
  -1   5   8       12.13        9.52      3.67 o 
   0   5   8       31.51       33.56      5.20 o 
   1   5   8       13.26       17.20      2.99 o 
   2   5   8        0.00        1.86      2.23 o 
   3   5   8       72.73       78.75      5.30 o 
   4   5   8       23.52       22.98      4.92 o 
  -9   6   8       34.48       34.63      4.35 o 
  -8   6   8       17.81       17.41      5.75 o 
  -7   6   8      137.38      120.73      7.26 o 
  -6   6   8       63.52       56.24      4.41 o 
  -5   6   8        8.70       10.43      2.21 o 
  -4   6   8        0.02       -1.84      2.15 o 
  -3   6   8      113.88      103.97      6.39 o 
  -2   6   8       14.33       14.55      3.44 o 
  -1   6   8       42.32       45.00      7.05 o 
   0   6   8        6.41        9.39      3.01 o 
   1   6   8      127.38      132.78      9.47 o 
   2   6   8        1.61        0.65      2.63 o 
   3   6   8       70.87       65.06      5.21 o 
  -8   7   8        8.43        8.34      2.90 o 
  -7   7   8       26.53       23.96      3.45 o 
  -6   7   8       26.58       30.61      3.57 o 
  -5   7   8       47.66       49.05      7.05 o 
  -4   7   8        4.75       -1.99      3.88 o 
  -3   7   8       22.43       20.30      3.66 o 
  -2   7   8        0.14       -2.24      2.33 o 
  -1   7   8        4.17        0.56      2.59 o 
   0   7   8       12.22       15.10      3.61 o 
   1   7   8        9.31        9.01      3.74 o 
  -7   8   8       10.76        7.19      4.89 o 
  -6   8   8        8.99        8.05      4.60 o 
  -5   8   8       22.76       32.36      6.04 o 
  -4   8   8       48.68       48.62      4.98 o 
  -3   8   8       18.25       22.77      4.01 o 
  -2   8   8        6.58        4.36      2.93 o 
  -1   8   8        3.72       -2.29      2.29 o 
  -4   9   8       19.33       14.96      5.18 o 
   0 -12   9       24.78       25.32      8.13 o 
   1 -12   9        8.99        4.14      4.03 o 
   2 -12   9       27.94       31.64      6.33 o 
   3 -12   9        0.23        1.73      3.02 o 
   4 -12   9        0.10        0.00      2.59 o 
   5 -12   9        0.83        2.90      2.04 o 
   6 -12   9        1.06        3.28      2.21 o 
  -2 -11   9       16.42       15.03      4.96 o 
  -1 -11   9        2.05        3.74      2.34 o 
   0 -11   9        2.64        0.79      2.45 o 
   1 -11   9       20.67       29.05      3.91 o 
   2 -11   9       41.59       43.58      5.18 o 
   3 -11   9        0.18       -1.87      2.16 o 
   4 -11   9       51.75       51.92      7.19 o 
   5 -11   9        3.33        2.29      1.90 o 
   6 -11   9       47.10       43.25      4.24 o 
   7 -11   9       16.15       10.04      2.69 o 
  -3 -10   9        3.21        2.40      2.80 o 
  -2 -10   9       44.67       42.65      4.96 o 
  -1 -10   9       25.16       16.96      3.40 o 
   0 -10   9        9.53       11.63      3.02 o 
   1 -10   9        8.96        8.52      2.37 o 
   2 -10   9       52.21       58.23      9.78 o 
   3 -10   9       51.38       49.33      6.90 o 
   4 -10   9       13.45        6.62      3.31 o 
   5 -10   9       25.25       24.63      3.38 o 
   6 -10   9       84.13       93.47      5.66 o 
   7 -10   9       46.01       31.14      8.56 o 
   8 -10   9        1.25        4.55      3.09 o 
  -4  -9   9        5.23        5.71      2.66 o 
  -3  -9   9       13.71       12.28      2.45 o 
  -2  -9   9       80.55       82.89      6.10 o 
  -1  -9   9        0.24        1.10      1.45 o 
   0  -9   9      105.03      112.24      6.50 o 
   1  -9   9        0.18       -0.30      1.47 o 
   2  -9   9        1.33        0.56      1.52 o 
   3  -9   9       11.69       14.16      4.39 o 
   4  -9   9       15.53       22.15      4.60 o 
   5  -9   9       44.44       48.69      7.77 o 
   6  -9   9       80.63       76.72     13.66 o 
   7  -9   9      110.41      127.21      6.35 o 
   8  -9   9        0.22        2.19      1.78 o 
  -5  -8   9       20.00       24.62      3.59 o 
  -4  -8   9       12.06       15.39      2.48 o 
  -3  -8   9       27.53       29.31      3.00 o 
  -2  -8   9       28.72       26.10      2.78 o 
  -1  -8   9        2.46        0.48      1.65 o 
   0  -8   9       24.63       29.01      5.03 o 
   1  -8   9       23.98       25.51      2.82 o 
   2  -8   9        1.81       -0.43      1.14 o 
   3  -8   9       21.74       23.71      4.88 o 
   4  -8   9       16.02       11.71      2.93 o 
   5  -8   9        0.93        1.91      1.41 o 
   6  -8   9       13.28       11.63      3.09 o 
   7  -8   9        1.51        3.17      1.83 o 
   8  -8   9        0.22        1.73      1.62 o 
  -6  -7   9        4.69        4.46      1.88 o 
  -5  -7   9       17.57       18.49      3.19 o 
  -4  -7   9        6.82        5.09      2.43 o 
  -3  -7   9       29.13       31.44      2.91 o 
  -2  -7   9        0.21        1.47      1.13 o 
  -1  -7   9      317.84      323.64      7.85 o 
   0  -7   9       10.64        5.62      1.68 o 
   1  -7   9       97.18       98.88      3.89 o 
   2  -7   9        7.39        6.04      1.34 o 
   3  -7   9       43.49       39.49      2.78 o 
   4  -7   9        0.68       -1.03      1.21 o 
   5  -7   9       22.89       25.87      2.90 o 
   6  -7   9      222.75      242.96      8.50 o 
   7  -7   9      107.71      123.98      7.34 o 
   8  -7   9        5.69       12.80      3.88 o 
  -7  -6   9        0.04        0.26      1.73 o 
  -6  -6   9        2.26        2.12      2.07 o 
  -5  -6   9       33.05       36.20      3.30 o 
  -4  -6   9       24.77       25.27      2.77 o 
  -3  -6   9       21.46       40.93      3.68 o 
  -2  -6   9      154.73      150.91      6.31 o 
  -1  -6   9      131.41      117.71      4.33 o 
   0  -6   9       29.21       54.31      3.96 o 
   1  -6   9       70.87       73.42      3.35 o 
   2  -6   9       34.03       35.27      2.55 o 
   3  -6   9      140.27      126.71      4.46 o 
   4  -6   9        0.95        0.19      0.90 o 
   5  -6   9       37.62       33.86      1.95 o 
   6  -6   9        0.74        1.36      1.35 o 
   7  -6   9       60.80       63.00      7.19 o 
   8  -6   9        3.14        5.47      3.45 o 
  -7  -5   9        1.17        3.81      1.90 o 
  -6  -5   9        3.37        0.92      4.10 o 
  -5  -5   9       50.20       49.93      4.23 o 
  -4  -5   9       48.61       53.92      3.51 o 
  -3  -5   9       14.08       17.36      2.65 o 
  -2  -5   9      158.54      146.42      5.67 o 
  -1  -5   9        0.46        0.18      0.85 o 
   0  -5   9      129.56      131.92      3.72 o 
   1  -5   9       18.78       19.00      1.94 o 
   2  -5   9      113.45       99.11      3.85 o 
   3  -5   9      320.79      305.38      7.28 o 
   4  -5   9       42.21       48.36      2.96 o 
   5  -5   9        6.78        8.48      1.47 o 
   6  -5   9        9.98       15.53      4.03 o 
   7  -5   9       17.96       16.68      4.46 o 
   8  -5   9       36.44       49.05      7.19 o 
  -8  -4   9       21.89       25.06      3.87 o 
  -7  -4   9        6.59        1.66      2.93 o 
  -6  -4   9       11.84       11.69      2.19 o 
  -5  -4   9       18.96       23.13      2.74 o 
  -4  -4   9       18.88       18.80      1.80 o 
  -3  -4   9       66.00       67.87      2.86 o 
  -2  -4   9        4.97        4.25      1.08 o 
  -1  -4   9      102.91       99.77      3.15 o 
   0  -4   9      207.01      190.89      4.48 o 
   1  -4   9        8.47        7.83      1.46 o 
   2  -4   9       45.57       39.66      2.55 o 
   3  -4   9      163.02      162.80      5.04 o 
   4  -4   9       51.73       57.86      5.01 o 
   5  -4   9       22.23       26.47      3.29 o 
   6  -4   9        8.73        4.29      3.24 o 
   7  -4   9        0.26        5.03      3.16 o 
   8  -4   9        0.79        0.72      3.02 o 
  -8  -3   9       50.95       69.50      5.48 o 
  -7  -3   9       21.04       21.44      4.24 o 
  -6  -3   9       15.50       22.49      2.56 o 
  -5  -3   9      120.79      113.54      4.20 o 
  -4  -3   9       31.46       33.24      2.49 o 
  -3  -3   9        0.94       11.74      2.66 o 
  -2  -3   9       38.76       41.69      2.66 o 
  -1  -3   9       98.91       99.69      3.14 o 
   0  -3   9      157.80      140.79      4.06 o 
   1  -3   9      374.85      341.24      7.62 o 
   2  -3   9        5.47        2.59      1.20 o 
   3  -3   9        1.35        0.87      1.46 o 
   4  -3   9        3.16        3.16      1.65 o 
   5  -3   9      132.37      133.69      5.67 o 
   6  -3   9        0.03       -0.18      2.07 o 
   7  -3   9       17.84       20.57      3.67 o 
   8  -3   9       47.08       54.80      8.05 o 
  -9  -2   9        0.30        1.94      2.16 o 
  -8  -2   9       46.54       45.51      3.79 o 
  -7  -2   9        3.92        2.57      3.15 o 
  -6  -2   9       63.92       66.27      5.96 o 
  -5  -2   9       72.00       72.91      3.31 o 
  -4  -2   9       21.80       22.17      2.04 o 
  -3  -2   9      527.57      507.49      7.67 o 
  -2  -2   9      227.99      234.70      4.47 o 
  -1  -2   9       79.15       80.38      2.77 o 
   0  -2   9       48.18       48.75      2.05 o 
   1  -2   9       48.05       55.66      2.58 o 
   2  -2   9        7.17        4.59      1.54 o 
   3  -2   9       28.91       29.83      2.85 o 
   4  -2   9        2.27        1.69      2.31 o 
   5  -2   9       85.98       89.71      4.75 o 
   6  -2   9       13.24       21.06      3.71 o 
   7  -2   9       10.91       13.47      3.42 o 
   8  -2   9        0.07        3.16      3.88 o 
  -9  -1   9        2.74        4.54      2.73 o 
  -8  -1   9       48.17       51.49      4.00 o 
  -7  -1   9        7.90       12.27      2.42 o 
  -6  -1   9        1.12        0.80      1.61 o 
  -5  -1   9       33.42       36.05      2.47 o 
  -4  -1   9       69.84       76.82      3.68 o 
  -3  -1   9       66.33       63.11      2.87 o 
  -2  -1   9        4.64        4.86      0.92 o 
  -1  -1   9      143.32      145.26      3.30 o 
   0  -1   9        1.24        1.01      0.76 o 
   1  -1   9      304.36      298.27      6.01 o 
   2  -1   9        2.08        1.35      1.09 o 
   3  -1   9       13.05       13.38      2.44 o 
   4  -1   9      173.87      170.67      6.38 o 
   5  -1   9       27.16       35.31      3.40 o 
   6  -1   9        2.24        1.15      2.49 o 
   7  -1   9        4.37        2.15      2.69 o 
  -9   0   9       17.29       21.59      3.26 o 
  -8   0   9       51.17       50.65      4.92 o 
  -7   0   9        4.67        7.74      2.18 o 
  -6   0   9        1.50        2.47      2.48 o 
  -5   0   9       20.24       21.14      2.55 o 
  -4   0   9      159.52      149.09      4.44 o 
  -3   0   9      557.31      561.79     10.93 o 
  -2   0   9      144.26      146.64      4.41 o 
  -1   0   9       27.87       31.07      1.86 o 
   0   0   9       57.57       56.50      2.45 o 
   1   0   9        0.73        0.47      1.00 o 
   2   0   9       14.13       13.51      1.70 o 
   3   0   9       25.43       24.74      2.59 o 
   4   0   9      126.96      136.16      5.79 o 
   5   0   9       19.53       24.60      3.14 o 
   6   0   9      147.90      163.53     13.23 o 
   7   0   9        0.19        1.18      5.47 o 
  -9   1   9        1.69        6.33      3.74 o 
  -8   1   9       27.47       32.08      7.66 o 
  -7   1   9       25.38       28.69      3.13 o 
  -6   1   9       91.08       97.17      5.65 o 
  -5   1   9       14.61        8.87      2.21 o 
  -4   1   9       27.75       29.50      2.59 o 
  -3   1   9       82.55       80.88      2.86 o 
  -2   1   9      133.47      124.54      3.47 o 
  -1   1   9       12.55       16.61      1.89 o 
   0   1   9      194.00      185.60      7.64 o 
   1   1   9       68.78       65.38      3.92 o 
   2   1   9      494.75      487.82     10.18 o 
   3   1   9        0.00        0.65      1.64 o 
   4   1   9       32.95       31.91      4.42 o 
   5   1   9       19.80       18.89      4.31 o 
   6   1   9        2.72        0.11      4.31 o 
  -9   2   9       23.71       19.57      3.70 o 
  -8   2   9        0.17        2.82      2.27 o 
  -7   2   9       88.34       85.05      4.73 o 
  -6   2   9       69.45       61.99      3.95 o 
  -5   2   9      133.88      146.24      4.81 o 
  -4   2   9        3.42        5.35      1.59 o 
  -3   2   9       25.61       24.62      2.20 o 
  -2   2   9      153.05      158.69      4.80 o 
  -1   2   9      203.42      194.85      5.52 o 
   0   2   9      148.53      138.91      4.71 o 
   1   2   9       21.42       22.03      3.04 o 
   2   2   9      261.13      244.48      8.55 o 
   3   2   9       20.85       22.61      3.14 o 
   4   2   9       14.45       20.72      4.24 o 
   5   2   9       26.03       34.18      6.69 o 
  -9   3   9       15.73       20.88      3.78 o 
  -8   3   9        0.55        0.29      3.88 o 
  -7   3   9        1.90        2.19      2.09 o 
  -6   3   9       36.56       35.78      3.28 o 
  -5   3   9       25.07       30.70      2.56 o 
  -4   3   9       13.35        9.59      2.46 o 
  -3   3   9       46.17       47.15      2.78 o 
  -2   3   9       98.46       97.10      3.87 o 
  -1   3   9      129.01      130.01      5.22 o 
   0   3   9        5.75        3.96      1.84 o 
   1   3   9      225.41      217.98      7.36 o 
   2   3   9      179.04      178.70      6.92 o 
   3   3   9        6.78        8.65      2.76 o 
   4   3   9        2.39        4.29      3.38 o 
   5   3   9        1.42       -1.27      3.14 o 
  -9   4   9       22.68       23.89      3.97 o 
  -8   4   9       21.10       24.05      3.80 o 
  -7   4   9       39.89       36.35      3.81 o 
  -6   4   9        6.67        4.19      2.03 o 
  -5   4   9       35.49       31.36      3.42 o 
  -4   4   9        3.39        5.36      1.84 o 
  -3   4   9       57.96       51.60      4.77 o 
  -2   4   9        1.00        2.63      2.61 o 
  -1   4   9       94.43       91.16      4.57 o 
   0   4   9        3.40        8.40      2.29 o 
   1   4   9       55.57       62.08      4.39 o 
   2   4   9       33.77       40.24      3.96 o 
   3   4   9       37.57       46.43      4.27 o 
   4   4   9        4.64        6.85      3.63 o 
  -9   5   9       43.42       47.27      8.49 o 
  -8   5   9        0.12       -0.84      2.42 o 
  -7   5   9       34.96       39.90      4.15 o 
  -6   5   9       14.94       15.34      2.59 o 
  -5   5   9       60.20       65.61      3.87 o 
  -4   5   9       40.40       40.17      4.56 o 
  -3   5   9        0.19        1.79      2.66 o 
  -2   5   9       51.16       41.90      4.65 o 
  -1   5   9       32.77       34.61      4.31 o 
   0   5   9       51.90       54.42      5.14 o 
   1   5   9       72.80       70.37      4.87 o 
   2   5   9        3.30        8.56      2.88 o 
   3   5   9       35.15       37.05      4.26 o 
  -8   6   9        0.02       -0.39      2.50 o 
  -7   6   9       40.60       40.93      4.28 o 
  -6   6   9        4.44        2.45      4.46 o 
  -5   6   9       33.89       35.12      4.55 o 
  -4   6   9        8.91        9.01      3.31 o 
  -3   6   9       10.85       12.05      5.11 o 
  -2   6   9       13.24       13.71      3.64 o 
  -1   6   9        4.40        4.57      2.82 o 
   0   6   9        0.40       -0.56      2.54 o 
   1   6   9        1.23        3.23      5.03 o 
  -7   7   9        0.90       -3.45      3.74 o 
  -6   7   9        7.57       -1.87      3.60 o 
  -5   7   9        1.22        0.43      3.45 o 
  -4   7   9       76.96       80.22      6.20 o 
  -3   7   9        8.31        6.26      3.29 o 
  -2   7   9       18.43       19.93      6.83 o 
  -1   7   9       10.96       16.19      3.76 o 
   0   7   9        1.88        2.01      2.85 o 
  -5   8   9        2.57       -2.16      4.03 o 
  -4   8   9       15.88       19.42      5.61 o 
   2 -12  10        0.66        1.01      3.16 o 
   3 -12  10       19.07       14.67      4.75 o 
   4 -12  10       14.37       20.28      5.47 o 
  -1 -11  10       11.18        7.69      2.85 o 
   0 -11  10       56.50       63.41      5.75 o 
   1 -11  10        4.38        7.20      3.45 o 
   2 -11  10       17.20       18.62      3.51 o 
   3 -11  10       19.60       24.59      5.61 o 
   4 -11  10       21.02       18.41      5.18 o 
   5 -11  10       47.56       65.23      8.70 o 
   6 -11  10       23.76       32.32      4.04 o 
  -2 -10  10        0.00        0.26      2.00 o 
  -1 -10  10        5.49        9.06      2.95 o 
   0 -10  10        6.27        7.35      2.38 o 
   1 -10  10        3.51        2.90      5.47 o 
   2 -10  10        4.96        4.90      2.66 o 
   3 -10  10        0.78        4.03      2.88 o 
   4 -10  10        1.09        2.73      2.73 o 
   5 -10  10       39.47       39.76      6.54 o 
   6 -10  10        2.17        2.78      2.09 o 
   7 -10  10      153.72      164.40     12.80 o 
  -4  -9  10        1.60        1.59      1.74 o 
  -3  -9  10       46.60       44.97      3.89 o 
  -2  -9  10        0.00        0.32      1.72 o 
  -1  -9  10        0.11        1.86      1.76 o 
   0  -9  10       63.60       63.01      5.24 o 
   1  -9  10       19.90       23.70      3.70 o 
   2  -9  10       35.09       30.23      6.47 o 
   3  -9  10        1.83       -0.79      5.32 o 
   4  -9  10        3.40        2.16      2.45 o 
   5  -9  10        2.70        1.44      1.49 o 
   6  -9  10       28.88       27.97      3.41 o 
   7  -9  10        3.46        5.61      2.15 o 
  -5  -8  10       40.55       35.41      4.21 o 
  -4  -8  10        1.00        3.96      1.79 o 
  -3  -8  10       58.96       58.35      4.06 o 
  -2  -8  10      122.40      118.22      6.48 o 
  -1  -8  10       31.30       21.95      3.45 o 
   0  -8  10       33.10       38.82      9.20 o 
   1  -8  10       69.32       67.24      5.29 o 
   2  -8  10       13.29       17.23      3.31 o 
   3  -8  10        6.94        9.62      2.90 o 
   4  -8  10       41.80       37.19      4.56 o 
   5  -8  10        0.55       -0.09      1.31 o 
   6  -8  10       68.25       75.92      4.94 o 
   7  -8  10       17.06       17.26      4.89 o 
  -6  -7  10        4.30       -1.73      2.88 o 
  -5  -7  10        6.61        6.43      2.05 o 
  -4  -7  10       24.44       31.71      3.22 o 
  -3  -7  10      180.40      188.75      6.69 o 
  -2  -7  10      241.25      231.10      7.34 o 
  -1  -7  10      112.50      108.18      4.40 o 
   0  -7  10       46.76       47.08      3.71 o 
   1  -7  10       25.12       29.17      2.99 o 
   2  -7  10        4.41        8.30      2.04 o 
   3  -7  10       89.79       77.15      4.70 o 
   4  -7  10       40.45       35.25      4.35 o 
   5  -7  10        2.33        0.55      1.38 o 
   6  -7  10      120.71      130.79     10.14 o 
   8  -7  10       18.24       25.75      5.47 o 
  -6  -6  10        1.34       -0.65      1.93 o 
  -5  -6  10        0.88        1.56      1.57 o 
  -4  -6  10       96.57      104.09      5.05 o 
  -3  -6  10       37.51       40.08      2.86 o 
  -2  -6  10       35.57       39.14      2.71 o 
  -1  -6  10       59.46       55.98      3.12 o 
   0  -6  10       75.54       73.90      4.20 o 
   1  -6  10        0.06       -0.72      1.00 o 
   2  -6  10      165.32      165.23      5.41 o 
   3  -6  10       66.23       65.68      3.52 o 
   4  -6  10       35.11       36.16      3.31 o 
   5  -6  10       28.24       24.69      2.94 o 
   6  -6  10       25.36       30.35      5.32 o 
   7  -6  10       43.39       41.28      6.18 o 
   8  -6  10       11.33       18.27      4.75 o 
  -7  -5  10       33.81       38.92      3.55 o 
  -6  -5  10        0.65       -0.31      1.62 o 
  -5  -5  10       18.38       18.02      2.68 o 
  -4  -5  10        6.51        8.47      1.79 o 
  -3  -5  10        9.72        7.97      1.60 o 
  -2  -5  10      107.94      114.51      3.75 o 
  -1  -5  10        1.24        0.57      0.86 o 
   0  -5  10      118.69      126.49      3.83 o 
   1  -5  10        9.33        8.40      1.56 o 
   2  -5  10       30.78       28.35      2.49 o 
   3  -5  10       20.42       25.34      2.43 o 
   4  -5  10        0.33        0.86      1.36 o 
   5  -5  10       53.20       61.62      5.24 o 
   6  -5  10        8.92       11.94      3.74 o 
   7  -5  10       42.22       46.89      6.62 o 
   8  -5  10        0.25        2.16      3.16 o 
  -7  -4  10       22.52       27.61      3.86 o 
  -6  -4  10       12.46        7.82      2.06 o 
  -5  -4  10       55.17       55.41      3.78 o 
  -4  -4  10        3.71        3.22      1.23 o 
  -3  -4  10        1.80        1.87      1.03 o 
  -2  -4  10        9.92        7.29      1.28 o 
  -1  -4  10       26.80       28.91      2.00 o 
   0  -4  10      135.82      120.58      4.84 o 
   1  -4  10      153.73      150.08      4.94 o 
   2  -4  10       42.70       35.65      2.62 o 
   3  -4  10        5.11        3.25      1.54 o 
   4  -4  10        4.12        5.32      1.76 o 
   5  -4  10       18.31       13.68      3.14 o 
   6  -4  10        9.36        4.17      3.02 o 
   7  -4  10        0.44        3.16      3.02 o 
  -8  -3  10        1.43        0.53      5.11 o 
  -7  -3  10       23.62       22.86      3.60 o 
  -6  -3  10        0.14        0.98      1.53 o 
  -5  -3  10       52.16       57.91      4.73 o 
  -4  -3  10        6.31        3.96      1.68 o 
  -3  -3  10        1.85        1.36      1.07 o 
  -2  -3  10       26.66       25.62      3.04 o 
  -1  -3  10      101.72      103.74      3.34 o 
   0  -3  10        0.14       -0.09      0.79 o 
   1  -3  10      352.52      334.16      9.08 o 
   2  -3  10        0.19       -0.72      1.25 o 
   3  -3  10       71.31       73.50      4.28 o 
   4  -3  10        2.25        1.80      1.52 o 
   5  -3  10      161.91      139.66     10.50 o 
   6  -3  10       18.96       26.49      4.46 o 
   7  -3  10        3.91        7.77      4.03 o 
  -8  -2  10        2.75        5.05      2.59 o 
  -7  -2  10       31.19       38.16      4.24 o 
  -6  -2  10        9.15       11.73      2.83 o 
  -5  -2  10       59.11       70.02      5.91 o 
  -4  -2  10       49.68       51.85      4.59 o 
  -3  -2  10      233.16      225.86      6.73 o 
  -2  -2  10      160.74      151.31      5.66 o 
  -1  -2  10       10.78        9.33      1.47 o 
   0  -2  10       18.22       17.64      1.71 o 
   1  -2  10       84.84       89.75      4.29 o 
   2  -2  10        2.73        2.35      1.75 o 
   3  -2  10       42.90       37.73      3.47 o 
   4  -2  10        0.03       -0.57      1.43 o 
   5  -2  10        2.19        7.18      2.97 o 
   6  -2  10        8.77       10.87      3.25 o 
   7  -2  10       29.63       22.55      4.11 o 
  -8  -1  10       31.46       35.38      3.68 o 
  -7  -1  10        0.01        2.14      2.06 o 
  -6  -1  10        0.37        3.22      1.94 o 
  -5  -1  10       58.54       56.37      3.72 o 
  -4  -1  10       38.24       35.20      2.47 o 
  -3  -1  10      140.54      139.83      7.18 o 
  -2  -1  10      364.06      324.41     11.20 o 
  -1  -1  10       21.04       19.87      2.31 o 
   0  -1  10      202.07      182.99      8.07 o 
   1  -1  10       23.43       23.64      2.52 o 
   2  -1  10       46.45       50.25      3.58 o 
   3  -1  10       21.51       20.23      2.70 o 
   4  -1  10       19.34       19.53      2.79 o 
   5  -1  10        6.69        6.98      3.19 o 
   6  -1  10       88.30       87.10     14.02 o 
  -9   0  10        7.49        5.20      3.19 o 
  -8   0  10       22.46       27.92      5.19 o 
  -7   0  10        0.05        0.82      2.11 o 
  -6   0  10        2.40        2.67      2.01 o 
  -5   0  10       78.32       82.14      5.73 o 
  -4   0  10      187.35      187.48     13.51 o 
  -3   0  10       41.48       44.02      2.60 o 
  -2   0  10       73.50       75.44      3.11 o 
  -1   0  10       21.45       22.79      2.23 o 
   0   0  10        0.02        3.06      1.40 o 
   1   0  10      480.40      474.64     13.87 o 
   2   0  10       37.03       30.70      3.04 o 
   3   0  10       47.43       45.17      3.66 o 
   4   0  10       14.23       12.32      3.49 o 
   5   0  10        1.07       -0.93      2.59 o 
   6   0  10        6.45        5.39      3.25 o 
  -9   1  10        0.30       -2.40      5.75 o 
  -8   1  10        9.00        5.90      2.71 o 
  -7   1  10        0.84        1.97      2.20 o 
  -6   1  10      150.13      142.80      5.96 o 
  -5   1  10       27.02       38.18      3.28 o 
  -4   1  10      102.95      103.05      4.63 o 
  -3   1  10       42.83       37.53      2.80 o 
  -2   1  10       47.34       51.70      2.99 o 
  -1   1  10      110.15      108.04      4.15 o 
   0   1  10      260.64      253.04      6.65 o 
   1   1  10      167.89      161.40      5.37 o 
   2   1  10        8.30        3.91      2.06 o 
   3   1  10      133.49      134.35      6.02 o 
   4   1  10        8.71        9.00      3.35 o 
   5   1  10        0.45        1.60      3.09 o 
  -9   2  10        0.94       -2.15      2.44 o 
  -8   2  10        8.85        6.40      3.01 o 
  -7   2  10       22.92       19.81      3.16 o 
  -6   2  10        0.01        0.15      2.13 o 
  -5   2  10       74.21       76.49      4.28 o 
  -4   2  10       57.14       59.29      3.68 o 
  -3   2  10       31.24       30.09      2.47 o 
  -2   2  10        0.08        0.85      1.68 o 
  -1   2  10       64.58       59.01      3.33 o 
   0   2  10       15.01       18.71      2.52 o 
   1   2  10       22.84       28.15      3.10 o 
   2   2  10       58.10       59.32      6.42 o 
   3   2  10      137.51      152.75      8.44 o 
   4   2  10       16.98       20.95      5.25 o 
  -8   3  10       14.03       15.68      3.42 o 
  -7   3  10        9.72        8.19      2.64 o 
  -6   3  10       16.54       17.93      2.87 o 
  -5   3  10       59.49       59.21      3.92 o 
  -4   3  10        0.02        0.76      1.96 o 
  -3   3  10        9.81       12.63      3.52 o 
  -2   3  10       69.38       73.14      6.11 o 
  -1   3  10       47.80       47.43      3.52 o 
   0   3  10       34.75       34.00      3.23 o 
   1   3  10       25.56       23.37      3.12 o 
   2   3  10       71.62       81.50      5.08 o 
   3   3  10       56.77       57.60      4.63 o 
   4   3  10        4.05       12.66      5.75 o 
  -8   4  10       21.11       17.51      4.17 o 
  -7   4  10        8.33       10.66      3.74 o 
  -6   4  10        0.36       -1.50      1.82 o 
  -5   4  10       13.48       12.87      2.54 o 
  -4   4  10       31.74       32.89      4.46 o 
  -3   4  10       22.74       26.14      4.01 o 
  -2   4  10       68.75       80.27      6.01 o 
  -1   4  10        6.46        8.37      3.06 o 
   0   4  10      106.32      119.17      9.81 o 
   1   4  10        2.11        3.95      2.27 o 
   2   4  10       22.96       26.16      3.69 o 
  -8   5  10       18.51       23.75      3.90 o 
  -7   5  10        2.97        1.68      2.88 o 
  -6   5  10       20.49       12.04      3.94 o 
  -5   5  10        1.24        0.38      3.00 o 
  -4   5  10        7.78        6.85      3.32 o 
  -3   5  10        0.30        1.67      2.70 o 
  -2   5  10       10.60        9.54      6.40 o 
  -1   5  10        0.74       -2.29      2.29 o 
   0   5  10      170.81      187.28      9.30 o 
   1   5  10       21.17       21.40     11.07 o 
  -7   6  10        1.31       -1.58      4.03 o 
  -6   6  10        6.28        3.16      4.17 o 
  -5   6  10        4.09        8.95      3.48 o 
  -4   6  10        1.59       -0.37      2.90 o 
  -3   6  10       46.84       39.02      7.55 o 
  -2   6  10       23.51       25.53      4.42 o 
  -1   6  10        7.58       11.94      3.50 o 
   1 -11  11       41.27       48.97      5.39 o 
   2 -11  11       20.85       18.27      5.61 o 
   3 -11  11       21.08       21.72      5.90 o 
   4 -11  11       11.17       14.96      5.32 o 
  -1 -10  11        0.02        2.90      2.39 o 
   0 -10  11       12.45       12.69      4.03 o 
   1 -10  11       19.50       22.33      4.10 o 
   2 -10  11       10.01       19.28      3.86 o 
   3 -10  11        1.59        3.31      3.31 o 
   4 -10  11       16.76       27.04      5.75 o 
   5 -10  11       81.45       92.23      6.05 o 
  -3  -9  11        1.04        4.28      1.94 o 
  -2  -9  11       42.10       40.46      5.03 o 
  -1  -9  11        8.87        7.85      2.68 o 
   0  -9  11       25.72       24.10      5.32 o 
   1  -9  11        0.38        2.75      2.07 o 
   2  -9  11       18.12       13.55      3.30 o 
   3  -9  11        0.18        2.40      2.16 o 
   4  -9  11        6.62        8.05      3.60 o 
   5  -9  11        1.47        2.16      1.86 o 
   6  -9  11        7.46        3.88      2.03 o 
  -4  -8  11        0.23       -0.53      1.68 o 
  -3  -8  11        2.82        4.49      2.68 o 
  -2  -8  11      276.85      255.53      8.40 o 
  -1  -8  11      144.61      135.76     12.94 o 
   0  -8  11        1.22        3.13      2.29 o 
   1  -8  11       32.87       38.42      6.04 o 
   2  -8  11        0.70       -0.28      1.84 o 
   3  -8  11       10.74        6.48      2.87 o 
   4  -8  11        0.01       -2.00      4.75 o 
   5  -8  11       23.80       24.90      3.21 o 
   6  -8  11      145.69      124.99     10.36 o 
  -5  -7  11       22.58       23.22      4.15 o 
  -4  -7  11        5.49        7.38      2.84 o 
  -3  -7  11       17.33       13.86      2.54 o 
  -2  -7  11      219.05      202.95     12.92 o 
  -1  -7  11        2.33        1.05      1.86 o 
   0  -7  11        0.05        0.84      2.07 o 
   1  -7  11       25.71       29.26      4.10 o 
   2  -7  11        0.50        1.86      3.02 o 
   3  -7  11      104.91      120.15      9.06 o 
   4  -7  11       41.93       35.88      4.65 o 
   5  -7  11       43.91       43.53      3.87 o 
   6  -7  11        0.02        1.58      2.73 o 
   7  -7  11       19.90       18.99      4.89 o 
  -6  -6  11        4.50        2.27      2.11 o 
  -5  -6  11       20.06       22.51      3.06 o 
  -4  -6  11        2.04        0.26      2.51 o 
  -3  -6  11       19.80       21.40      2.76 o 
  -2  -6  11        0.15        0.38      1.20 o 
  -1  -6  11      138.37      138.68      4.93 o 
   0  -6  11        0.65       -0.86      1.28 o 
   1  -6  11       38.77       46.85      3.83 o 
   2  -6  11       13.66       16.94      2.73 o 
   3  -6  11      154.69      153.27     11.94 o 
   4  -6  11       69.55       76.29     15.17 o 
   5  -6  11        2.77        2.16      3.02 o 
   6  -6  11        0.50        0.86      2.59 o 
   7  -6  11       25.87       39.98      6.62 o 
  -6  -5  11        0.41       -0.02      1.73 o 
  -5  -5  11        4.92        5.73      2.06 o 
  -4  -5  11        0.87        1.74      1.61 o 
  -3  -5  11       25.88       30.60      2.72 o 
  -2  -5  11        0.62        0.17      1.17 o 
  -1  -5  11       31.49       32.90      2.71 o 
   0  -5  11        0.72        0.87      1.01 o 
   1  -5  11       12.04        8.53      1.82 o 
   2  -5  11       39.88       32.88      3.32 o 
   3  -5  11       36.67       35.38      3.45 o 
   4  -5  11      168.35      167.85     13.23 o 
   5  -5  11      102.63      116.89      7.14 o 
   6  -5  11      107.31      107.87      9.64 o 
   7  -5  11        0.29        1.44      2.73 o 
  -7  -4  11        4.39        8.62      3.05 o 
  -6  -4  11       84.14       82.36      4.90 o 
  -5  -4  11       66.17       71.85      4.93 o 
  -4  -4  11       48.69       43.17      3.46 o 
  -3  -4  11      124.05      124.08      5.29 o 
  -2  -4  11       16.64       16.92      1.97 o 
  -1  -4  11       76.87       83.87      7.33 o 
   0  -4  11       49.12       46.62      2.87 o 
   1  -4  11       44.53       44.08      3.53 o 
   2  -4  11      111.98      116.52      5.45 o 
   3  -4  11      121.82      141.89      7.73 o 
   4  -4  11       89.10       94.60     16.47 o 
   5  -4  11        4.89        6.62      2.87 o 
   6  -4  11      105.98      110.33     14.53 o 
  -7  -3  11        0.15        2.20      2.54 o 
  -6  -3  11        0.36       -1.31      2.80 o 
  -5  -3  11        3.40        0.52      2.28 o 
  -4  -3  11       22.86       21.15      2.66 o 
  -3  -3  11       61.62       52.95      3.68 o 
  -2  -3  11        0.86        0.21      1.64 o 
  -1  -3  11        5.30        3.22      1.55 o 
   0  -3  11       15.52       16.10      1.92 o 
   1  -3  11       14.56       20.10      3.52 o 
   2  -3  11      146.22      151.63      6.12 o 
   3  -3  11        1.32        1.04      1.51 o 
   4  -3  11       48.31       53.57      7.77 o 
   5  -3  11        5.74        7.83      2.85 o 
   6  -3  11       43.00       52.75      7.48 o 
  -7  -2  11       25.28       22.29      3.89 o 
  -6  -2  11       25.45       26.10      3.99 o 
  -5  -2  11        3.77        6.75      4.17 o 
  -4  -2  11       25.07       31.55      3.38 o 
  -3  -2  11       51.32       45.41      3.36 o 
  -2  -2  11        0.51       -0.49      1.27 o 
  -1  -2  11        0.08       -0.66      1.17 o 
   0  -2  11      117.04      114.87      9.78 o 
   1  -2  11      112.73      100.38      6.27 o 
   2  -2  11       60.42       55.93      5.15 o 
   3  -2  11        5.50        7.39      3.16 o 
   4  -2  11        5.11        3.46      2.88 o 
   5  -2  11       10.82       13.70      3.59 o 
   6  -2  11        6.39        6.30      7.62 o 
  -8  -1  11       11.32        9.43      3.35 o 
  -7  -1  11       34.79       39.75      4.52 o 
  -6  -1  11       67.82       81.17      5.82 o 
  -5  -1  11        6.67        7.41      3.96 o 
  -4  -1  11        5.47        2.46      2.37 o 
  -3  -1  11      164.73      161.16      5.79 o 
  -2  -1  11        0.59       -1.21      1.21 o 
  -1  -1  11       60.72       64.75      5.32 o 
   0  -1  11        0.04       -1.84      5.68 o 
   1  -1  11       18.20       16.83      3.55 o 
   2  -1  11       25.23       29.02      4.82 o 
   3  -1  11        1.17        6.92      4.17 o 
   4  -1  11       11.19       10.56      3.35 o 
   5  -1  11       13.40       17.19      3.99 o 
  -8   0  11       44.34       48.26      7.19 o 
  -7   0  11       71.69       73.28      6.03 o 
  -6   0  11        2.15        3.49      5.83 o 
  -5   0  11       14.23       17.27      3.27 o 
  -4   0  11       65.81       69.15      8.92 o 
  -3   0  11      263.13      260.74      7.50 o 
  -2   0  11       12.59       13.70      2.12 o 
  -1   0  11        0.81        3.39      2.95 o 
   0   0  11       32.78       36.94      4.25 o 
   1   0  11      128.66      127.07      7.26 o 
   2   0  11        8.69        6.21      2.72 o 
   3   0  11        2.88        8.04      3.03 o 
   4   0  11        0.02        1.11      2.70 o 
   5   0  11        6.84        5.07      3.28 o 
  -8   1  11        1.89       -0.96      2.34 o 
  -7   1  11        0.04       -1.36      2.24 o 
  -6   1  11       25.37       21.07      3.00 o 
  -5   1  11       16.27       17.38      2.72 o 
  -4   1  11       57.95       70.16      4.06 o 
  -3   1  11      261.23      286.74     13.20 o 
  -2   1  11      270.92      278.26      8.45 o 
  -1   1  11       65.05       77.22      4.23 o 
   0   1  11       10.41        9.92      2.19 o 
   1   1  11       15.42       18.09      2.67 o 
   2   1  11        2.35        2.18      2.06 o 
   3   1  11        5.68        7.41      5.68 o 
   4   1  11       11.55       14.97      4.96 o 
  -8   2  11        0.08       -2.55      2.59 o 
  -7   2  11       18.40       17.68      3.20 o 
  -6   2  11       25.49       22.62      3.14 o 
  -5   2  11       16.50       10.70      2.57 o 
  -4   2  11       49.77       52.76      6.47 o 
  -3   2  11       87.93       83.80      9.92 o 
  -2   2  11       26.54       31.09      4.25 o 
  -1   2  11       17.61       23.35      3.60 o 
   0   2  11       44.89       56.19      3.99 o 
   1   2  11        1.03        4.91      2.18 o 
   2   2  11       62.29       55.59      4.83 o 
   3   2  11        4.70        2.87      3.63 o 
  -7   3  11        0.02        2.68      2.43 o 
  -6   3  11       12.38       12.35      2.77 o 
  -5   3  11        4.10        1.85      4.24 o 
  -4   3  11       11.00       11.90      3.67 o 
  -3   3  11        1.47       -0.86      2.66 o 
  -2   3  11       63.48       73.87     10.86 o 
  -1   3  11        0.40        2.28      2.61 o 
   0   3  11       20.30       29.71      3.36 o 
   1   3  11       79.35       76.51      5.66 o 
   2   3  11       77.85       77.82      6.64 o 
  -7   4  11       18.82       23.72      3.80 o 
  -6   4  11       56.52       50.83      7.34 o 
  -5   4  11        1.85        3.60      3.31 o 
  -4   4  11        5.88        8.86      3.48 o 
  -3   4  11       24.97       29.35      4.46 o 
  -2   4  11        0.31       -1.15      2.50 o 
  -1   4  11       47.78       48.04      5.22 o 
   0   4  11       41.63       43.77      5.28 o 
   1   4  11       98.35       89.17      6.84 o 
  -6   5  11       17.56       16.11      5.47 o 
  -5   5  11        2.75        5.39      4.03 o 
  -4   5  11        3.30        3.07      3.27 o 
  -3   5  11        0.46       -0.66      2.98 o 
  -2   5  11        0.61       -2.96      4.82 o 
  -1   5  11        0.01        1.48      2.85 o 
   0 -10  12        1.83        4.31      3.88 o 
   1 -10  12        7.54        4.80      2.94 o 
   2 -10  12        0.25        1.17      2.76 o 
   3 -10  12        2.95        5.18      3.88 o 
  -2  -9  12        0.02        2.08      2.38 o 
  -1  -9  12      100.85      102.43      7.47 o 
   0  -9  12       30.54       44.82      5.29 o 
   1  -9  12        0.71        1.58      2.55 o 
   2  -9  12        0.35        4.04      4.24 o 
   3  -9  12        6.59       10.41      3.59 o 
   4  -9  12        9.03       10.50      4.46 o 
  -3  -8  12        0.91        0.00      1.75 o 
  -2  -8  12       34.84       27.93      4.91 o 
  -1  -8  12       11.13        7.54      2.97 o 
   0  -8  12       10.48       16.22      5.03 o 
   1  -8  12        2.63        2.10      2.51 o 
   2  -8  12       14.56        7.45      2.95 o 
   3  -8  12       18.10       26.37      4.58 o 
   4  -8  12        0.85        2.45      2.88 o 
   5  -8  12       52.31       62.28      8.05 o 
  -4  -7  12        3.04        5.71      2.32 o 
  -3  -7  12        1.19        2.15      1.88 o 
  -2  -7  12       18.17       20.88      2.89 o 
  -1  -7  12        3.39        2.35      2.73 o 
   0  -7  12        6.10        3.89      2.63 o 
   1  -7  12        6.80        5.58      2.88 o 
   2  -7  12        5.39        6.29      2.95 o 
   3  -7  12       38.09       40.16      5.11 o 
   4  -7  12        6.82        5.59      3.06 o 
   5  -7  12        1.04       -0.14      2.59 o 
  -5  -6  12        4.33        6.01      2.22 o 
  -4  -6  12       31.92       35.71      3.60 o 
  -3  -6  12        0.93        2.88      1.87 o 
  -2  -6  12       21.09       27.74      4.20 o 
  -1  -6  12        0.05       -0.03      1.44 o 
   0  -6  12       70.98       80.20      6.46 o 
   1  -6  12       11.79       15.79      3.61 o 
   2  -6  12       28.60       12.84      5.97 o 
   3  -6  12        0.79        6.56      3.60 o 
   4  -6  12       27.52       25.98      5.83 o 
   5  -6  12        4.01        7.73      3.20 o 
  -5  -5  12        7.14       11.69      2.58 o 
  -4  -5  12       45.83       59.37      5.64 o 
  -3  -5  12       11.87       11.66      2.38 o 
  -2  -5  12       10.21       13.29      2.47 o 
  -1  -5  12        1.03        0.58      1.44 o 
   0  -5  12       96.37       81.38      4.98 o 
   1  -5  12       46.44       46.94      4.28 o 
   2  -5  12        0.59        1.83      2.12 o 
   3  -5  12       22.84       27.30      4.50 o 
   4  -5  12        8.75        8.70      3.16 o 
   5  -5  12       96.93       99.66      7.17 o 
  -6  -4  12       23.13       27.61      4.34 o 
  -5  -4  12       65.86       72.64      4.69 o 
  -4  -4  12       37.55       40.06      3.60 o 
  -3  -4  12        0.15        2.05      1.71 o 
  -2  -4  12       76.77       92.86      7.88 o 
  -1  -4  12        0.12        0.13      1.45 o 
   0  -4  12       77.00       71.11      4.10 o 
   1  -4  12       53.67       56.87      5.54 o 
   2  -4  12        2.07        2.49      1.79 o 
   3  -4  12       40.14       45.91      5.21 o 
   4  -4  12       15.41       13.49      3.42 o 
   5  -4  12       24.55       29.39      4.63 o 
  -6  -3  12       25.67       28.46      4.26 o 
  -5  -3  12       13.22       20.27      3.80 o 
  -4  -3  12        0.29        0.42      1.72 o 
  -3  -3  12       14.62       14.59      2.50 o 
  -2  -3  12        2.99        0.68      1.84 o 
  -1  -3  12        3.23        3.15      2.44 o 
   0  -3  12        4.86       10.04      3.06 o 
   1  -3  12       42.06       40.68      6.47 o 
   2  -3  12       41.36       42.61      4.92 o 
   3  -3  12       35.51       38.03      4.89 o 
   4  -3  12       49.42       40.09      4.98 o 
   5  -3  12       65.22       74.27      6.54 o 
  -6  -2  12        0.02       -0.01      2.42 o 
  -5  -2  12       31.67       21.09      3.77 o 
  -4  -2  12        5.58        7.18      4.96 o 
  -3  -2  12       71.66       80.27      7.67 o 
  -2  -2  12        7.39        4.11      3.58 o 
  -1  -2  12       38.03       42.99      4.71 o 
   0  -2  12        5.52        6.47      4.89 o 
   1  -2  12        0.01       -1.76      4.82 o 
   2  -2  12       20.65       14.47      3.46 o 
   3  -2  12        4.63        5.27      2.70 o 
   4  -2  12       32.84       29.19      7.84 o 
   5  -2  12       81.82       99.82     10.07 o 
  -7  -1  12       13.56        8.69      3.61 o 
  -6  -1  12       40.11       42.28      7.69 o 
  -5  -1  12       22.97       29.23      4.82 o 
  -4  -1  12        3.40        0.82      2.46 o 
  -3  -1  12       14.70       13.79      2.58 o 
  -2  -1  12       40.37       33.10      4.38 o 
  -1  -1  12        0.01        3.27      2.80 o 
   0  -1  12      255.80      244.94     10.40 o 
   1  -1  12       31.91       31.12      7.77 o 
   2  -1  12       28.76       34.45      5.75 o 
   3  -1  12        2.92        0.86      2.61 o 
   4  -1  12       10.99       12.63      4.82 o 
  -7   0  12       87.35      107.48      7.21 o 
  -6   0  12        0.03        1.57      3.52 o 
  -5   0  12       19.66       24.81      5.61 o 
  -4   0  12        7.41        5.53      2.55 o 
  -3   0  12        1.11        3.16      6.04 o 
  -2   0  12      134.94      119.40      7.02 o 
  -1   0  12       23.41       23.77      3.98 o 
   0   0  12        7.46       13.07      3.16 o 
   1   0  12       68.49       67.49      5.80 o 
   2   0  12        4.27        6.85      4.17 o 
   3   0  12        3.37        9.78      4.17 o 
  -7   1  12       32.62       47.32      6.18 o 
  -6   1  12        0.73        6.37      9.71 o 
  -5   1  12       16.34       16.91      3.58 o 
  -4   1  12        0.91       -3.45      5.47 o 
  -3   1  12        3.95       -1.01      5.75 o 
  -2   1  12      140.06      158.50     14.10 o 
  -1   1  12       36.47       37.63      4.51 o 
   0   1  12       11.94       10.76      3.60 o 
   1   1  12        0.81        3.43      2.53 o 
   2   1  12        5.38        6.42      3.27 o 
  -6   2  12        0.12        0.06      2.40 o 
  -5   2  12      105.35      104.55      7.43 o 
  -4   2  12        0.23       -2.36      5.18 o 
  -3   2  12        6.97        3.98      3.20 o 
  -2   2  12       10.55       10.49      3.40 o 
  -1   2  12        0.68        0.72      5.32 o 
   0   2  12        0.34        4.05      3.88 o 
   1   2  12        2.78        3.78      2.83 o 
  -6   3  12       15.07       12.08      5.47 o 
  -5   3  12      122.86      150.78     18.77 o 
  -4   3  12        1.55        1.17      3.07 o 
  -3   3  12       79.95       88.66      6.63 o 
  -2   3  12        5.39        5.41      3.35 o 
  -1   3  12       48.54       48.65     10.50 o 
   0   3  12        2.82        0.62      3.17 o 
  -4   4  12        0.81       -1.70      3.74 o 
  -3   4  12        1.93        0.80      3.17 o 
  -2   4  12        5.59        7.74      3.77 o 
  -1  -8  13        0.02        1.62      2.88 o 
   0  -8  13        2.28        2.17      2.81 o 
   1  -8  13        0.01        2.55      2.89 o 
   2  -8  13       86.70       91.19      7.55 o 
   3  -8  13        5.23        5.27      3.03 o 
  -2  -7  13       31.29       32.75      3.59 o 
  -1  -7  13       27.23       37.42      5.29 o 
   0  -7  13        1.27        0.14      2.46 o 
   1  -7  13        0.66       -0.02      2.26 o 
   2  -7  13        1.58       -0.12      4.89 o 
   3  -7  13       92.93      110.62      8.05 o 
   4  -7  13       16.57       15.86      4.29 o 
  -3  -6  13       11.18       12.81      2.64 o 
  -2  -6  13        0.00       -1.31      2.23 o 
  -1  -6  13        0.42        1.75      1.98 o 
   0  -6  13        0.24       -0.66      2.88 o 
   1  -6  13       13.91       13.83      4.04 o 
   2  -6  13        1.19        3.13      5.90 o 
   3  -6  13       29.23       29.65      6.98 o 
   4  -6  13        0.06        0.25      4.10 o 
  -4  -5  13        0.57        0.91      1.97 o 
  -3  -5  13        4.96        2.56      2.00 o 
  -2  -5  13       11.32       11.10      2.51 o 
  -1  -5  13        0.01        0.52      1.62 o 
   0  -5  13        0.96        3.32      2.62 o 
   1  -5  13       42.19       48.39     11.72 o 
   2  -5  13        1.02        1.31      2.88 o 
   3  -5  13       46.99       53.22     11.36 o 
   4  -5  13        2.30        3.62      2.84 o 
  -5  -4  13       42.96       41.85      6.04 o 
  -4  -4  13       18.46       20.69      3.42 o 
  -3  -4  13        0.55        2.23      2.69 o 
  -2  -4  13       12.12       11.50      2.45 o 
  -1  -4  13        0.83        1.43      1.80 o 
   0  -4  13        0.41       -1.49      4.60 o 
   1  -4  13        0.34        1.63      2.48 o 
   2  -4  13        0.81       -0.85      2.17 o 
   3  -4  13        5.42        5.36      2.78 o 
   4  -4  13        0.25       -2.39      4.53 o 
  -5  -3  13       50.37       63.75      7.77 o 
  -4  -3  13       29.34       26.36      4.13 o 
  -3  -3  13        0.05       -0.29      1.76 o 
  -2  -3  13       61.37       55.40      3.97 o 
  -1  -3  13       11.33       10.88      3.22 o 
   0  -3  13        0.03       -1.22      2.01 o 
   1  -3  13       14.38        9.00      3.35 o 
   2  -3  13        6.87       10.76      3.42 o 
   3  -3  13        0.00       -1.76      3.02 o 
  -5  -2  13        4.83        2.98      3.03 o 
  -4  -2  13       62.53       72.62      8.99 o 
  -3  -2  13        5.38        4.74      2.13 o 
  -2  -2  13       17.56       29.14      5.11 o 
  -1  -2  13        0.18        0.93      2.39 o 
   0  -2  13       60.43       70.08     10.64 o 
   1  -2  13      236.96      232.83     19.85 o 
   2  -2  13        8.09       13.92      5.18 o 
   3  -2  13        7.60        8.55      3.11 o 
  -5  -1  13        2.68        3.18      2.78 o 
  -4  -1  13       58.76       54.00      8.77 o 
  -3  -1  13       11.45        8.05      7.34 o 
  -2  -1  13       15.20       10.69      3.34 o 
  -1  -1  13        0.24        1.33      2.47 o 
   0  -1  13      123.42      123.42      7.87 o 
   1  -1  13       12.67       14.74      4.39 o 
   2  -1  13        9.77       10.41      6.33 o 
  -5   0  13        0.02       -0.64      2.68 o 
  -4   0  13       11.47        5.61      7.34 o 
  -3   0  13       29.71       30.92      9.06 o 
  -2   0  13       25.54       30.20      9.06 o 
  -1   0  13       23.49       29.12      4.46 o 
   0   0  13       13.78       14.66      6.04 o 
   1   0  13       10.76       10.87      3.48 o 
  -4   1  13        0.23       -3.74      6.18 o 
  -3   1  13        0.38       -4.60      6.47 o 
  -2   1  13        0.00        3.45      6.90 o 
  -1   1  13       57.35       37.25      8.77 o 
   0   1  13        3.94        1.38      8.13 o 
  -3   2  13       15.81       11.22      8.05 o 
  -2   2  13        3.04       -1.15      6.47 o 
   0  -6  14       11.65       14.33      9.42 o 
   1  -6  14       20.14       23.44      5.75 o 
  -2  -5  14       24.76       21.34      3.26 o 
  -1  -5  14        0.01       -1.46      3.60 o 
   0  -5  14       13.98        7.89      3.61 o 
   1  -5  14        4.16        4.96      3.60 o 
  -2  -4  14        2.16        0.34      1.91 o 
  -1  -4  14        0.01        2.23      3.09 o 
   0  -4  14        0.33        2.52      2.75 o 
   1  -4  14       36.80       40.42      5.55 o 
  -3  -3  14        8.50        2.94      3.74 o 
  -2  -3  14        5.01        5.61      3.07 o 
  -1  -3  14       20.76       13.54      4.18 o 
   0  -3  14        3.73        3.38      2.98 o 
   1  -3  14       50.53       51.29     10.28 o 
  -2  -2  14       13.60       11.65      7.34 o 
  -1  -2  14        1.92       -1.32      2.84 o 
   0  -2  14        1.73        4.35      2.98 o 
                                                 
